# Supplementary material for: Structural basis for the modulation of MRP2 activity by phosphorylation and drugs
Source: Nat Commun. 2024 Mar 4;15:1983. doi: 10.1038/s41467-024-46392-8 (PMC10912322; doi:10.1038/s41467-024-46392-8)
Supplement: Supplementary file 4 — Source Data [file 41467_2024_46392_MOESM4_ESM.xlsx]

## Sheet: Figure 1a
	SEC data and uncropped gel. marker in kDA. The boxes indicate the cropped area used in the main figures.									ml	mAU
										0	1.2126
										0.0002	1.2125
										0.0009	1.2122
										0.0016	1.2118
										0.0022	1.2113
										0.0029	1.2107
										0.0036	1.21
										0.0042	1.2092
										0.0049	1.2085
										0.0056	1.2081
										0.0062	1.2077
										0.0069	1.2074
										0.0076	1.2073
										0.0082	1.207
										0.0089	1.2062
										0.0096	1.2054
										0.0102	1.2047
										0.0109	1.2041
										0.0116	1.2035
										0.0122	1.2026
										0.0129	1.2017
										0.0136	1.2008
										0.0142	1.1999
										0.0149	1.1988
										0.0156	1.1973
										0.0162	1.1956
										0.0169	1.1939
										0.0176	1.1922
										0.0182	1.1901
										0.0189	1.1867
										0.0196	1.1822
										0.0202	1.1776
										0.0209	1.1729
										0.0216	1.1683
										0.0222	1.164
										0.0229	1.1597
										0.0236	1.155
										0.0242	1.1502
										0.0249	1.1455
										0.0256	1.1409
										0.0262	1.1367
										0.0269	1.1326
										0.0276	1.1283
										0.0282	1.1238
										0.0289	1.1193
										0.0296	1.1149
										0.0302	1.1106
										0.0309	1.1064
										0.0316	1.1025
										0.0322	1.0997
										0.0329	1.1026
										0.0336	1.1118
										0.0342	1.121
										0.0349	1.1304
										0.0355	1.1417
										0.0362	1.1682
										0.0369	1.2257
										0.0375	1.283
										0.0382	1.3404
										0.0389	1.3971
										0.0395	1.4566
										0.0402	1.5264
										0.0409	1.5972
										0.0415	1.6683
										0.0422	1.7397
										0.0429	1.809
										0.0435	1.8684
										0.0442	1.9221
										0.0449	1.976
										0.0455	2.0301
										0.0462	2.083
										0.0469	2.1284
										0.0475	2.1658
										0.0482	2.2031
										0.0489	2.2408
										0.0495	2.2786
										0.0502	2.3137
										0.0509	2.3425
										0.0515	2.3716
										0.0522	2.4018
										0.0529	2.4332
										0.0535	2.4639
										0.0542	2.4899
										0.0549	2.5161
										0.0555	2.5422
										0.0562	2.5682
										0.0569	2.5939
										0.0575	2.6175
										0.0582	2.6401
										0.0589	2.6628
										0.0595	2.685
										0.0602	2.7069
										0.0609	2.7282
										0.0615	2.7485
										0.0622	2.7689
										0.0629	2.7892
										0.0635	2.8092
										0.0642	2.8293
										0.0649	2.8489
										0.0655	2.8676
										0.0662	2.8805
										0.0669	2.8872
										0.0675	2.8934
										0.0682	2.898
										0.0689	2.9007
										0.0695	2.8884
										0.0702	2.845
										0.0708	2.8013
										0.0715	2.7573
										0.0722	2.713
										0.0728	2.6665
										0.0735	2.6094
										0.0742	2.5515
										0.0748	2.4944
										0.0755	2.439
										0.0762	2.3839
										0.0768	2.3369
										0.0775	2.2964
										0.0782	2.2556
										0.0788	2.2144
										0.0795	2.1739
										0.0802	2.1405
										0.0808	2.116
										0.0815	2.0917
										0.0822	2.0676
										0.0828	2.0437
										0.0835	2.0222
										0.0842	2.0072
										0.0848	1.9921
										0.0855	1.9765
										0.0862	1.9608
										0.0868	1.9456
										0.0875	1.9357
										0.0882	1.9257
										0.0888	1.9154
										0.0895	1.9051
										0.0902	1.8949
										0.0908	1.8871
										0.0915	1.8802
										0.0922	1.8733
										0.0928	1.8663
										0.0935	1.8593
										0.0942	1.8533
										0.0948	1.848
										0.0955	1.8432
										0.0962	1.8398
										0.0968	1.8364
										0.0975	1.8331
										0.0982	1.8302
										0.0988	1.828
										0.0995	1.833
										0.1002	1.838
										0.1008	1.8432
										0.1015	1.8503
										0.1022	1.8584
										0.1028	1.8751
										0.1035	1.8956
										0.1042	1.9163
										0.1048	1.9376
										0.1055	1.9596
										0.1062	1.9889
										0.1068	2.0279
										0.1075	2.0667
										0.1082	2.1059
										0.1088	2.1455
										0.1095	2.1908
										0.1101	2.2526
										0.1108	2.3141
										0.1115	2.3756
										0.1121	2.4378
										0.1128	2.5017
										0.1135	2.5809
										0.1141	2.6607
										0.1148	2.7403
										0.1155	2.8189
										0.1161	2.8995
										0.1168	2.9942
										0.1175	3.0926
										0.1181	3.1908
										0.1188	3.29
										0.1195	3.3894
										0.1201	3.4971
										0.1208	3.6089
										0.1215	3.7211
										0.1221	3.8335
										0.1228	3.9462
										0.1235	4.0601
										0.1241	4.1767
										0.1248	4.2932
										0.1255	4.4106
										0.1261	4.5273
										0.1268	4.643
										0.1275	4.7568
										0.1281	4.8697
										0.1288	4.9773
										0.1295	5.0843
										0.1301	5.1941
										0.1308	5.2994
										0.1315	5.4047
										0.1321	5.5092
										0.1328	5.6058
										0.1335	5.7028
										0.1341	5.7933
										0.1348	5.8818
										0.1355	5.9698
										0.1361	6.0487
										0.1368	6.1234
										0.1375	6.1935
										0.1381	6.2589
										0.1388	6.3241
										0.1395	6.3821
										0.1401	6.4299
										0.1408	6.4767
										0.1415	6.5141
										0.1421	6.5512
										0.1428	6.5836
										0.1435	6.5987
										0.1441	6.6135
										0.1448	6.621
										0.1455	6.6278
										0.1461	6.6339
										0.1468	6.6233
										0.1474	6.6125
										0.1481	6.5974
										0.1488	6.5781
										0.1494	6.5581
										0.1501	6.5232
										0.1508	6.4849
										0.1514	6.4434
										0.1521	6.396
										0.1528	6.3478
										0.1534	6.2921
										0.1541	6.2318
										0.1548	6.1709
										0.1554	6.1017
										0.1561	6.0321
										0.1568	5.9613
										0.1574	5.8877
										0.1581	5.8133
										0.1588	5.7354
										0.1594	5.6526
										0.1601	5.572
										0.1608	5.495
										0.1614	5.4177
										0.1621	5.3368
										0.1628	5.251
										0.1634	5.1652
										0.1641	5.0856
										0.1648	5.0069
										0.1654	4.9262
										0.1661	4.8405
										0.1668	4.7546
										0.1674	4.6746
										0.1681	4.5971
										0.1688	4.52
										0.1694	4.438
										0.1701	4.3557
										0.1708	4.2786
										0.1714	4.2063
										0.1721	4.1333
										0.1728	4.0579
										0.1734	3.98
										0.1741	3.9036
										0.1748	3.8359
										0.1754	3.7687
										0.1761	3.6996
										0.1768	3.6279
										0.1774	3.5569
										0.1781	3.4926
										0.1788	3.4291
										0.1794	3.3655
										0.1801	3.2992
										0.1808	3.2332
										0.1814	3.1715
										0.1821	3.1154
										0.1827	3.0609
										0.1834	3.0017
										0.1841	2.9393
										0.1847	2.8796
										0.1854	2.8263
										0.1861	2.7731
										0.1867	2.7194
										0.1874	2.6635
										0.1881	2.6076
										0.1887	2.5601
										0.1894	2.5131
										0.1901	2.4661
										0.1907	2.4175
										0.1914	2.3685
										0.1921	2.3238
										0.1927	2.2818
										0.1934	2.2401
										0.1941	2.1954
										0.1947	2.1497
										0.1954	2.1075
										0.1961	2.0699
										0.1967	2.0328
										0.1974	1.9953
										0.1981	1.9579
										0.1987	1.9219
										0.1994	1.8913
										0.2001	1.8606
										0.2007	1.8301
										0.2014	1.7952
										0.2021	1.7606
										0.2027	1.7297
										0.2034	1.6998
										0.2041	1.6695
										0.2047	1.6383
										0.2054	1.607
										0.2061	1.5783
										0.2067	1.5523
										0.2074	1.526
										0.2081	1.4992
										0.2087	1.4712
										0.2094	1.4442
										0.2101	1.4202
										0.2107	1.3964
										0.2114	1.3724
										0.2121	1.3468
										0.2127	1.3215
										0.2134	1.2987
										0.2141	1.2762
										0.2147	1.2539
										0.2154	1.2301
										0.2161	1.2057
										0.2167	1.1838
										0.2174	1.1642
										0.2181	1.1445
										0.2187	1.1242
										0.2194	1.1032
										0.22	1.0825
										0.2207	1.0641
										0.2214	1.046
										0.222	1.0276
										0.2227	1.0089
										0.2234	0.9902
										0.224	0.973
										0.2247	0.9562
										0.2254	0.9393
										0.226	0.9213
										0.2267	0.9035
										0.2274	0.8882
										0.228	0.8742
										0.2287	0.8602
										0.2294	0.845
										0.23	0.8292
										0.2307	0.8134
										0.2314	0.7979
										0.232	0.7822
										0.2327	0.7664
										0.2334	0.7503
										0.234	0.7341
										0.2347	0.7222
										0.2354	0.7105
										0.236	0.6994
										0.2367	0.6877
										0.2374	0.6757
										0.238	0.6646
										0.2387	0.6538
										0.2394	0.6431
										0.24	0.6314
										0.2407	0.6195
										0.2414	0.6082
										0.242	0.5982
										0.2427	0.5884
										0.2434	0.5778
										0.244	0.567
										0.2447	0.5563
										0.2454	0.547
										0.246	0.5378
										0.2467	0.5284
										0.2474	0.519
										0.248	0.5097
										0.2487	0.5017
										0.2494	0.4942
										0.25	0.4865
										0.2507	0.4776
										0.2514	0.4687
										0.252	0.4603
										0.2527	0.4526
										0.2534	0.4449
										0.254	0.4375
										0.2547	0.4302
										0.2554	0.423
										0.256	0.416
										0.2567	0.409
										0.2573	0.4019
										0.258	0.3946
										0.2587	0.3874
										0.2593	0.381
										0.26	0.3747
										0.2607	0.3678
										0.2613	0.3602
										0.262	0.3527
										0.2627	0.3462
										0.2633	0.3404
										0.264	0.3344
										0.2647	0.3284
										0.2653	0.3224
										0.266	0.3165
										0.2667	0.311
										0.2673	0.3054
										0.268	0.2986
										0.2687	0.2918
										0.2693	0.2849
										0.27	0.2782
										0.2707	0.2715
										0.2713	0.2657
										0.272	0.2602
										0.2727	0.2547
										0.2733	0.2503
										0.274	0.2459
										0.2747	0.2414
										0.2753	0.2368
										0.276	0.2321
										0.2767	0.2283
										0.2773	0.2246
										0.278	0.2207
										0.2787	0.2162
										0.2793	0.2117
										0.28	0.2073
										0.2807	0.203
										0.2813	0.1987
										0.282	0.1934
										0.2827	0.1881
										0.2833	0.183
										0.284	0.179
										0.2847	0.1752
										0.2853	0.1715
										0.286	0.1678
										0.2867	0.1641
										0.2873	0.1601
										0.288	0.1561
										0.2887	0.152
										0.2893	0.1481
										0.29	0.1441
										0.2907	0.1402
										0.2913	0.1363
										0.292	0.1324
										0.2927	0.1281
										0.2933	0.1239
										0.294	0.1202
										0.2946	0.1172
										0.2953	0.1142
										0.296	0.1113
										0.2966	0.1084
										0.2973	0.1055
										0.298	0.1028
										0.2986	0.1002
										0.2993	0.0974
										0.3	0.0946
										0.3006	0.0919
										0.3013	0.0903
										0.302	0.089
										0.3026	0.0877
										0.3033	0.0865
										0.304	0.0853
										0.3046	0.0832
										0.3053	0.0808
										0.306	0.078
										0.3066	0.0748
										0.3073	0.0716
										0.308	0.0685
										0.3086	0.0655
										0.3093	0.0626
										0.31	0.0599
										0.3106	0.0572
										0.3113	0.0547
										0.312	0.0528
										0.3126	0.051
										0.3133	0.0486
										0.314	0.0462
										0.3146	0.0437
										0.3153	0.0422
										0.316	0.0408
										0.3166	0.0393
										0.3173	0.0377
										0.318	0.036
										0.3186	0.0343
										0.3193	0.0326
										0.32	0.0309
										0.3206	0.0294
										0.3213	0.0278
										0.322	0.0263
										0.3226	0.0249
										0.3233	0.0235
										0.324	0.0222
										0.3246	0.0209
										0.3253	0.0197
										0.326	0.0188
										0.3266	0.018
										0.3273	0.0172
										0.328	0.0164
										0.3286	0.0156
										0.3293	0.0148
										0.33	0.0139
										0.3306	0.0132
										0.3313	0.0125
										0.3319	0.0118
										0.3326	0.0112
										0.3333	0.0106
										0.3339	0.0099
										0.3346	0.009
										0.3353	0.0082
										0.3359	0.0072
										0.3366	0.0061
										0.3373	0.005
										0.3379	0.0039
										0.3386	0.0028
										0.3393	0.0021
										0.3399	0.0017
										0.3406	0.0016
										0.3413	0.0017
										0.3419	0.0018
										0.3426	0.0018
										0.3433	0.0017
										0.3439	0.0015
										0.3446	0.001
										0.3453	0.0005
										0.3459	2.9e-05
										0.3466	0
										0.3473	0.0001
										0.3479	0.0005
										0.3486	0.001
										0.3493	0.0015
										0.3499	0.0021
										0.3506	0.0028
										0.3513	0.0034
										0.3519	0.0039
										0.3526	0.0043
										0.3533	0.0047
										0.3539	0.005
										0.3546	0.0054
										0.3553	0.006
										0.3559	0.0066
										0.3566	0.0072
										0.3573	0.0077
										0.3579	0.0084
										0.3586	0.0096
										0.3593	0.0109
										0.3599	0.0122
										0.3606	0.0135
										0.3613	0.0147
										0.3619	0.0155
										0.3626	0.0162
										0.3633	0.0169
										0.3639	0.0174
										0.3646	0.0179
										0.3653	0.0183
										0.3659	0.0187
										0.3666	0.019
										0.3672	0.0195
										0.3679	0.0201
										0.3686	0.0212
										0.3692	0.0226
										0.3699	0.0241
										0.3706	0.0257
										0.3712	0.0272
										0.3719	0.029
										0.3726	0.0311
										0.3732	0.0332
										0.3739	0.0352
										0.3746	0.0369
										0.3752	0.0386
										0.3759	0.0402
										0.3766	0.0417
										0.3772	0.0433
										0.3779	0.0451
										0.3786	0.047
										0.3792	0.0486
										0.3799	0.0501
										0.3806	0.0516
										0.3812	0.0528
										0.3819	0.054
										0.3826	0.0555
										0.3832	0.0574
										0.3839	0.0595
										0.3846	0.0616
										0.3852	0.0639
										0.3859	0.0662
										0.3866	0.0686
										0.3872	0.071
										0.3879	0.0733
										0.3886	0.0754
										0.3892	0.0774
										0.3899	0.0807
										0.3906	0.0843
										0.3912	0.0877
										0.3919	0.0906
										0.3926	0.0934
										0.3932	0.0959
										0.3939	0.0981
										0.3946	0.1004
										0.3952	0.103
										0.3959	0.1057
										0.3966	0.1084
										0.3972	0.1113
										0.3979	0.1142
										0.3986	0.1173
										0.3992	0.1204
										0.3999	0.1233
										0.4006	0.1256
										0.4012	0.1277
										0.4019	0.1294
										0.4026	0.1306
										0.4032	0.1318
										0.4039	0.1334
										0.4045	0.1352
										0.4052	0.1368
										0.4059	0.1382
										0.4065	0.1394
										0.4072	0.1408
										0.4079	0.1424
										0.4085	0.144
										0.4092	0.1456
										0.4099	0.1473
										0.4105	0.1492
										0.4112	0.1514
										0.4119	0.1536
										0.4125	0.1561
										0.4132	0.1586
										0.4139	0.1613
										0.4145	0.1643
										0.4152	0.1674
										0.4159	0.1701
										0.4165	0.1725
										0.4172	0.1747
										0.4179	0.1776
										0.4185	0.1807
										0.4192	0.1838
										0.4199	0.1869
										0.4205	0.1899
										0.4212	0.1928
										0.4219	0.1958
										0.4225	0.1989
										0.4232	0.2008
										0.4239	0.2022
										0.4245	0.2037
										0.4252	0.2053
										0.4259	0.207
										0.4265	0.2089
										0.4272	0.211
										0.4279	0.2132
										0.4285	0.2154
										0.4292	0.2175
										0.4299	0.2196
										0.4305	0.2215
										0.4312	0.2235
										0.4319	0.2257
										0.4325	0.2279
										0.4332	0.2303
										0.4339	0.2334
										0.4345	0.2366
										0.4352	0.2403
										0.4359	0.2441
										0.4365	0.2479
										0.4372	0.2513
										0.4379	0.2545
										0.4385	0.2578
										0.4392	0.2612
										0.4399	0.2646
										0.4405	0.2678
										0.4412	0.2709
										0.4418	0.2743
										0.4425	0.278
										0.4432	0.2819
										0.4438	0.2856
										0.4445	0.289
										0.4452	0.2926
										0.4458	0.2967
										0.4465	0.3009
										0.4472	0.3052
										0.4478	0.309
										0.4485	0.3128
										0.4492	0.3164
										0.4498	0.3197
										0.4505	0.3231
										0.4512	0.3261
										0.4518	0.3287
										0.4525	0.3314
										0.4532	0.3341
										0.4538	0.3369
										0.4545	0.3396
										0.4552	0.3423
										0.4558	0.3454
										0.4565	0.3491
										0.4572	0.3529
										0.4578	0.3566
										0.4585	0.3602
										0.4592	0.364
										0.4598	0.3681
										0.4605	0.3723
										0.4612	0.3766
										0.4618	0.3809
										0.4625	0.3851
										0.4632	0.3889
										0.4638	0.3924
										0.4645	0.3959
										0.4652	0.3992
										0.4658	0.4025
										0.4665	0.4061
										0.4672	0.41
										0.4678	0.4139
										0.4685	0.4175
										0.4692	0.4209
										0.4698	0.4245
										0.4705	0.4285
										0.4712	0.4326
										0.4718	0.4366
										0.4725	0.4405
										0.4732	0.4445
										0.4738	0.4486
										0.4745	0.4528
										0.4752	0.4567
										0.4758	0.4603
										0.4765	0.4638
										0.4772	0.4679
										0.4778	0.4724
										0.4785	0.4767
										0.4791	0.4805
										0.4798	0.4841
										0.4805	0.4875
										0.4811	0.4908
										0.4818	0.4941
										0.4825	0.4976
										0.4831	0.5011
										0.4838	0.505
										0.4845	0.5092
										0.4851	0.5134
										0.4858	0.5176
										0.4865	0.5217
										0.4871	0.526
										0.4878	0.5305
										0.4885	0.5351
										0.4891	0.5393
										0.4898	0.5429
										0.4905	0.5465
										0.4911	0.5501
										0.4918	0.5538
										0.4925	0.5572
										0.4931	0.5604
										0.4938	0.5634
										0.4945	0.5669
										0.4951	0.5706
										0.4958	0.5744
										0.4965	0.5787
										0.4971	0.5832
										0.4978	0.5879
										0.4985	0.5928
										0.4991	0.5976
										0.4998	0.6021
										0.5005	0.6063
										0.5011	0.6108
										0.5018	0.6156
										0.5025	0.6205
										0.5031	0.6249
										0.5038	0.6291
										0.5045	0.6332
										0.5051	0.6375
										0.5058	0.6419
										0.5065	0.6462
										0.5071	0.6503
										0.5078	0.6544
										0.5085	0.6587
										0.5091	0.6632
										0.5098	0.6676
										0.5105	0.6714
										0.5111	0.6748
										0.5118	0.6782
										0.5125	0.6818
										0.5131	0.6854
										0.5138	0.6892
										0.5144	0.693
										0.5151	0.6972
										0.5158	0.7018
										0.5164	0.7066
										0.5171	0.7112
										0.5178	0.7153
										0.5184	0.7195
										0.5191	0.724
										0.5198	0.7286
										0.5204	0.7331
										0.5211	0.7373
										0.5218	0.7414
										0.5224	0.7455
										0.5231	0.7496
										0.5238	0.7536
										0.5244	0.7576
										0.5251	0.7616
										0.5258	0.7654
										0.5264	0.7693
										0.5271	0.7731
										0.5278	0.7765
										0.5284	0.7796
										0.5291	0.7828
										0.5298	0.786
										0.5304	0.7892
										0.5311	0.7923
										0.5318	0.7952
										0.5324	0.7982
										0.5331	0.8018
										0.5338	0.8057
										0.5344	0.8094
										0.5351	0.8128
										0.5358	0.816
										0.5364	0.8196
										0.5371	0.8235
										0.5378	0.8274
										0.5384	0.8312
										0.5391	0.835
										0.5398	0.8388
										0.5404	0.8428
										0.5411	0.8468
										0.5418	0.8507
										0.5424	0.8543
										0.5431	0.8579
										0.5438	0.8613
										0.5444	0.8648
										0.5451	0.8682
										0.5458	0.8714
										0.5464	0.8747
										0.5471	0.8784
										0.5478	0.8822
										0.5484	0.8857
										0.5491	0.8887
										0.5498	0.8916
										0.5504	0.8947
										0.5511	0.898
										0.5517	0.9012
										0.5524	0.9042
										0.5531	0.907
										0.5537	0.9102
										0.5544	0.9139
										0.5551	0.9177
										0.5557	0.9215
										0.5564	0.9253
										0.5571	0.9291
										0.5577	0.9335
										0.5584	0.9381
										0.5591	0.9428
										0.5597	0.9476
										0.5604	0.9525
										0.5611	0.958
										0.5617	0.964
										0.5624	0.9699
										0.5631	0.9758
										0.5637	0.9817
										0.5644	0.9873
										0.5651	0.9927
										0.5657	0.9979
										0.5664	1.0027
										0.5671	1.0071
										0.5677	1.0115
										0.5684	1.0159
										0.5691	1.0202
										0.5697	1.0243
										0.5704	1.0279
										0.5711	1.0319
										0.5717	1.0365
										0.5724	1.0416
										0.5731	1.0466
										0.5737	1.0515
										0.5744	1.0564
										0.5751	1.0609
										0.5757	1.0652
										0.5764	1.0696
										0.5771	1.074
										0.5777	1.0785
										0.5784	1.0829
										0.5791	1.0873
										0.5797	1.0915
										0.5804	1.0954
										0.5811	1.0991
										0.5817	1.1032
										0.5824	1.1083
										0.5831	1.1137
										0.5837	1.119
										0.5844	1.1241
										0.5851	1.1292
										0.5857	1.1345
										0.5864	1.1398
										0.5871	1.1449
										0.5877	1.1494
										0.5884	1.1538
										0.589	1.1583
										0.5897	1.163
										0.5904	1.1674
										0.591	1.1715
										0.5917	1.1753
										0.5924	1.1798
										0.593	1.1851
										0.5937	1.1903
										0.5944	1.1949
										0.595	1.1991
										0.5957	1.2032
										0.5964	1.2072
										0.597	1.2111
										0.5977	1.2152
										0.5984	1.2196
										0.599	1.2241
										0.5997	1.2289
										0.6004	1.2339
										0.601	1.2389
										0.6017	1.2439
										0.6024	1.2489
										0.603	1.2537
										0.6037	1.2585
										0.6044	1.263
										0.605	1.2667
										0.6057	1.2701
										0.6064	1.2742
										0.607	1.2788
										0.6077	1.2834
										0.6084	1.2883
										0.609	1.2935
										0.6097	1.2989
										0.6104	1.3045
										0.611	1.3102
										0.6117	1.3161
										0.6124	1.3222
										0.613	1.3284
										0.6137	1.3349
										0.6144	1.3415
										0.615	1.3478
										0.6157	1.3531
										0.6164	1.358
										0.617	1.3632
										0.6177	1.3686
										0.6184	1.374
										0.619	1.3792
										0.6197	1.3843
										0.6204	1.3898
										0.621	1.3956
										0.6217	1.4014
										0.6224	1.407
										0.623	1.4126
										0.6237	1.4184
										0.6243	1.4248
										0.625	1.4311
										0.6257	1.4369
										0.6263	1.4419
										0.627	1.4469
										0.6277	1.4519
										0.6283	1.457
										0.629	1.4623
										0.6297	1.4676
										0.6303	1.4731
										0.631	1.479
										0.6317	1.485
										0.6323	1.491
										0.633	1.4967
										0.6337	1.5022
										0.6343	1.5079
										0.635	1.514
										0.6357	1.5201
										0.6363	1.5263
										0.637	1.5326
										0.6377	1.539
										0.6383	1.5455
										0.639	1.5519
										0.6397	1.5578
										0.6403	1.5631
										0.641	1.5685
										0.6417	1.574
										0.6423	1.5796
										0.643	1.5848
										0.6437	1.5896
										0.6443	1.5945
										0.645	1.5997
										0.6457	1.6052
										0.6463	1.6105
										0.647	1.6156
										0.6477	1.6205
										0.6483	1.6258
										0.649	1.6313
										0.6497	1.6368
										0.6503	1.642
										0.651	1.647
										0.6517	1.6521
										0.6523	1.6575
										0.653	1.663
										0.6537	1.6681
										0.6543	1.6728
										0.655	1.6775
										0.6557	1.6821
										0.6563	1.6867
										0.657	1.6909
										0.6577	1.6947
										0.6583	1.6986
										0.659	1.7029
										0.6597	1.7075
										0.6603	1.7121
										0.661	1.7166
										0.6616	1.721
										0.6623	1.7255
										0.663	1.7299
										0.6636	1.7342
										0.6643	1.7381
										0.665	1.7419
										0.6656	1.7458
										0.6663	1.7502
										0.667	1.7546
										0.6676	1.7588
										0.6683	1.7626
										0.669	1.7665
										0.6696	1.7704
										0.6703	1.7744
										0.671	1.7784
										0.6716	1.7822
										0.6723	1.786
										0.673	1.7902
										0.6736	1.795
										0.6743	1.7997
										0.675	1.8043
										0.6756	1.8088
										0.6763	1.8134
										0.677	1.8184
										0.6776	1.8233
										0.6783	1.8279
										0.679	1.8322
										0.6796	1.8366
										0.6803	1.8413
										0.681	1.8461
										0.6816	1.8506
										0.6823	1.8548
										0.683	1.8591
										0.6836	1.8636
										0.6843	1.8682
										0.685	1.8727
										0.6856	1.8769
										0.6863	1.881
										0.687	1.8851
										0.6876	1.8891
										0.6883	1.8932
										0.689	1.8974
										0.6896	1.9016
										0.6903	1.9062
										0.691	1.9117
										0.6916	1.9171
										0.6923	1.9221
										0.693	1.9267
										0.6936	1.9314
										0.6943	1.9363
										0.695	1.9413
										0.6956	1.9463
										0.6963	1.9512
										0.697	1.9562
										0.6976	1.9615
										0.6983	1.9668
										0.6989	1.9719
										0.6996	1.9767
										0.7003	1.9814
										0.7009	1.9863
										0.7016	1.9912
										0.7023	1.9962
										0.7029	2.001
										0.7036	2.0057
										0.7043	2.0108
										0.7049	2.0162
										0.7056	2.0217
										0.7063	2.0267
										0.7069	2.0313
										0.7076	2.036
										0.7083	2.0414
										0.7089	2.047
										0.7096	2.0525
										0.7103	2.0576
										0.7109	2.0628
										0.7116	2.0685
										0.7123	2.0746
										0.7129	2.0806
										0.7136	2.0863
										0.7143	2.0919
										0.7149	2.0973
										0.7156	2.1024
										0.7163	2.1074
										0.7169	2.112
										0.7176	2.1164
										0.7183	2.121
										0.7189	2.1262
										0.7196	2.1315
										0.7203	2.1368
										0.7209	2.1422
										0.7216	2.1476
										0.7223	2.1531
										0.7229	2.1586
										0.7236	2.1637
										0.7243	2.168
										0.7249	2.1723
										0.7256	2.1769
										0.7263	2.1821
										0.7269	2.1871
										0.7276	2.1918
										0.7283	2.1965
										0.7289	2.2014
										0.7296	2.2067
										0.7303	2.212
										0.7309	2.2171
										0.7316	2.222
										0.7323	2.2269
										0.7329	2.2317
										0.7336	2.2365
										0.7343	2.2411
										0.7349	2.2457
										0.7356	2.2504
										0.7362	2.256
										0.7369	2.2622
										0.7376	2.2681
										0.7382	2.2736
										0.7389	2.2789
										0.7396	2.284
										0.7402	2.2889
										0.7409	2.2935
										0.7416	2.2975
										0.7422	2.3013
										0.7429	2.3052
										0.7436	2.3096
										0.7442	2.3139
										0.7449	2.3178
										0.7456	2.3211
										0.7462	2.3246
										0.7469	2.3283
										0.7476	2.332
										0.7482	2.3358
										0.7489	2.3401
										0.7496	2.3445
										0.7502	2.3496
										0.7509	2.3548
										0.7516	2.3599
										0.7522	2.3646
										0.7529	2.3691
										0.7536	2.3738
										0.7542	2.3785
										0.7549	2.3832
										0.7556	2.3878
										0.7562	2.3924
										0.7569	2.3971
										0.7576	2.4018
										0.7582	2.4064
										0.7589	2.4106
										0.7596	2.4144
										0.7602	2.4185
										0.7609	2.4235
										0.7616	2.4284
										0.7622	2.4331
										0.7629	2.4374
										0.7636	2.4418
										0.7642	2.4465
										0.7649	2.4514
										0.7656	2.4563
										0.7662	2.4613
										0.7669	2.4663
										0.7676	2.4714
										0.7682	2.4766
										0.7689	2.4815
										0.7696	2.4856
										0.7702	2.489
										0.7709	2.4925
										0.7716	2.4964
										0.7722	2.5005
										0.7729	2.5047
										0.7735	2.5093
										0.7742	2.514
										0.7749	2.5191
										0.7755	2.5242
										0.7762	2.5292
										0.7769	2.5338
										0.7775	2.5384
										0.7782	2.5433
										0.7789	2.5483
										0.7795	2.5533
										0.7802	2.5581
										0.7809	2.5629
										0.7815	2.5679
										0.7822	2.5733
										0.7829	2.5786
										0.7835	2.5833
										0.7842	2.5878
										0.7849	2.5922
										0.7855	2.5967
										0.7862	2.6011
										0.7869	2.6055
										0.7875	2.6099
										0.7882	2.6142
										0.7889	2.6187
										0.7895	2.6232
										0.7902	2.6277
										0.7909	2.6321
										0.7915	2.6366
										0.7922	2.6415
										0.7929	2.647
										0.7935	2.6523
										0.7942	2.6566
										0.7949	2.661
										0.7955	2.6656
										0.7962	2.6706
										0.7969	2.6755
										0.7975	2.6801
										0.7982	2.6846
										0.7989	2.689
										0.7995	2.6936
										0.8002	2.6982
										0.8009	2.7027
										0.8015	2.7072
										0.8022	2.7116
										0.8029	2.716
										0.8035	2.7204
										0.8042	2.7247
										0.8049	2.7286
										0.8055	2.7325
										0.8062	2.7368
										0.8069	2.7414
										0.8075	2.7459
										0.8082	2.75
										0.8088	2.754
										0.8095	2.7581
										0.8102	2.7626
										0.8108	2.767
										0.8115	2.771
										0.8122	2.7749
										0.8128	2.7789
										0.8135	2.7831
										0.8142	2.7873
										0.8148	2.7913
										0.8155	2.7948
										0.8162	2.7985
										0.8168	2.8028
										0.8175	2.8075
										0.8182	2.8122
										0.8188	2.8169
										0.8195	2.8217
										0.8202	2.8264
										0.8208	2.8313
										0.8215	2.8361
										0.8222	2.8408
										0.8228	2.8454
										0.8235	2.8501
										0.8242	2.8548
										0.8248	2.8596
										0.8255	2.8641
										0.8262	2.868
										0.8268	2.8719
										0.8275	2.8761
										0.8282	2.8804
										0.8288	2.8845
										0.8295	2.8881
										0.8302	2.8918
										0.8308	2.8956
										0.8315	2.8999
										0.8322	2.9042
										0.8328	2.9084
										0.8335	2.9125
										0.8342	2.9167
										0.8348	2.9211
										0.8355	2.9256
										0.8362	2.9301
										0.8368	2.9346
										0.8375	2.9392
										0.8382	2.9446
										0.8388	2.95
										0.8395	2.955
										0.8402	2.9597
										0.8408	2.9645
										0.8415	2.9695
										0.8422	2.9746
										0.8428	2.9796
										0.8435	2.9842
										0.8442	2.9889
										0.8448	2.9944
										0.8455	3.0004
										0.8461	3.0065
										0.8468	3.0122
										0.8475	3.018
										0.8481	3.0233
										0.8488	3.0278
										0.8495	3.0322
										0.8501	3.036
										0.8508	3.0393
										0.8515	3.0427
										0.8521	3.0473
										0.8528	3.0519
										0.8535	3.0564
										0.8541	3.0609
										0.8548	3.0654
										0.8555	3.0698
										0.8561	3.0742
										0.8568	3.0785
										0.8575	3.0825
										0.8581	3.0866
										0.8588	3.0909
										0.8595	3.0954
										0.8601	3.0999
										0.8608	3.1043
										0.8615	3.1085
										0.8621	3.1132
										0.8628	3.1187
										0.8635	3.1241
										0.8641	3.1293
										0.8648	3.134
										0.8655	3.1387
										0.8661	3.1434
										0.8668	3.148
										0.8675	3.1525
										0.8681	3.1568
										0.8688	3.1611
										0.8695	3.1657
										0.8701	3.1702
										0.8708	3.1746
										0.8715	3.1784
										0.8721	3.1821
										0.8728	3.1863
										0.8735	3.1908
										0.8741	3.1953
										0.8748	3.1995
										0.8755	3.2036
										0.8761	3.2079
										0.8768	3.2124
										0.8775	3.2167
										0.8781	3.2203
										0.8788	3.2234
										0.8795	3.2266
										0.8801	3.2303
										0.8808	3.2339
										0.8815	3.2378
										0.8821	3.2428
										0.8828	3.2477
										0.8834	3.2525
										0.8841	3.2573
										0.8848	3.262
										0.8854	3.2655
										0.8861	3.269
										0.8868	3.2731
										0.8874	3.2776
										0.8881	3.2821
										0.8888	3.2866
										0.8894	3.2912
										0.8901	3.2957
										0.8908	3.3
										0.8914	3.3044
										0.8921	3.3084
										0.8928	3.3122
										0.8934	3.3161
										0.8941	3.3199
										0.8948	3.3238
										0.8954	3.3271
										0.8961	3.3297
										0.8968	3.3324
										0.8974	3.3356
										0.8981	3.339
										0.8988	3.3423
										0.8994	3.3458
										0.9001	3.3493
										0.9008	3.3536
										0.9014	3.3581
										0.9021	3.3627
										0.9028	3.367
										0.9034	3.3714
										0.9041	3.3756
										0.9048	3.3795
										0.9054	3.3835
										0.9061	3.387
										0.9068	3.3902
										0.9074	3.3934
										0.9081	3.397
										0.9088	3.4005
										0.9094	3.4039
										0.9101	3.407
										0.9108	3.4101
										0.9114	3.4138
										0.9121	3.4176
										0.9128	3.4212
										0.9134	3.4244
										0.9141	3.4277
										0.9148	3.4315
										0.9154	3.4355
										0.9161	3.4395
										0.9168	3.4436
										0.9174	3.4477
										0.9181	3.4522
										0.9188	3.4571
										0.9194	3.4619
										0.9201	3.4661
										0.9207	3.47
										0.9214	3.4737
										0.9221	3.477
										0.9227	3.4804
										0.9234	3.4837
										0.9241	3.4872
										0.9247	3.4908
										0.9254	3.4951
										0.9261	3.4993
										0.9267	3.5035
										0.9274	3.5077
										0.9281	3.5118
										0.9287	3.5166
										0.9294	3.5214
										0.9301	3.5262
										0.9307	3.5302
										0.9314	3.5341
										0.9321	3.5385
										0.9327	3.5432
										0.9334	3.5479
										0.9341	3.5518
										0.9347	3.5555
										0.9354	3.5591
										0.9361	3.5628
										0.9367	3.5664
										0.9374	3.5703
										0.9381	3.5743
										0.9387	3.5783
										0.9394	3.5832
										0.9401	3.5882
										0.9407	3.593
										0.9414	3.5976
										0.9421	3.6021
										0.9427	3.6064
										0.9434	3.6107
										0.9441	3.615
										0.9447	3.6187
										0.9454	3.6223
										0.9461	3.6261
										0.9467	3.6301
										0.9474	3.6341
										0.9481	3.6376
										0.9487	3.6407
										0.9494	3.6442
										0.9501	3.6479
										0.9507	3.6516
										0.9514	3.6549
										0.9521	3.6579
										0.9527	3.6611
										0.9534	3.665
										0.9541	3.6689
										0.9547	3.673
										0.9554	3.6775
										0.9561	3.6821
										0.9567	3.6863
										0.9574	3.6905
										0.958	3.6948
										0.9587	3.6983
										0.9594	3.7018
										0.96	3.7054
										0.9607	3.7089
										0.9614	3.7125
										0.962	3.7156
										0.9627	3.7185
										0.9634	3.7217
										0.964	3.7255
										0.9647	3.7294
										0.9654	3.7328
										0.966	3.7361
										0.9667	3.7394
										0.9674	3.743
										0.968	3.7467
										0.9687	3.7503
										0.9694	3.7539
										0.97	3.7575
										0.9707	3.7614
										0.9714	3.7653
										0.972	3.7691
										0.9727	3.772
										0.9734	3.775
										0.974	3.778
										0.9747	3.7811
										0.9754	3.7842
										0.976	3.7876
										0.9767	3.7909
										0.9774	3.7945
										0.978	3.7984
										0.9787	3.8022
										0.9794	3.8059
										0.98	3.8094
										0.9807	3.8131
										0.9814	3.8174
										0.982	3.8217
										0.9827	3.8258
										0.9834	3.8296
										0.984	3.8334
										0.9847	3.8373
										0.9854	3.8413
										0.986	3.8454
										0.9867	3.8487
										0.9874	3.8519
										0.988	3.8551
										0.9887	3.8583
										0.9894	3.8615
										0.99	3.8649
										0.9907	3.8684
										0.9914	3.8722
										0.992	3.8764
										0.9927	3.8806
										0.9933	3.8848
										0.994	3.889
										0.9947	3.8932
										0.9953	3.8976
										0.996	3.902
										0.9967	3.9061
										0.9973	3.9097
										0.998	3.9131
										0.9987	3.9168
										0.9993	3.9205
										1	3.9243
										1.0007	3.9276
										1.0013	3.931
										1.002	3.9343
										1.0027	3.9376
										1.0033	3.9409
										1.004	3.944
										1.0047	3.9471
										1.0053	3.9504
										1.006	3.9542
										1.0067	3.958
										1.0073	3.9617
										1.008	3.9654
										1.0087	3.9691
										1.0093	3.9727
										1.01	3.9763
										1.0107	3.9797
										1.0113	3.9828
										1.012	3.9859
										1.0127	3.9894
										1.0133	3.9934
										1.014	3.9973
										1.0147	4.0007
										1.0153	4.0039
										1.016	4.0072
										1.0167	4.0104
										1.0173	4.0135
										1.018	4.0164
										1.0187	4.0191
										1.0193	4.0219
										1.02	4.0249
										1.0207	4.028
										1.0213	4.0311
										1.022	4.0343
										1.0227	4.0375
										1.0233	4.0405
										1.024	4.0435
										1.0247	4.0461
										1.0253	4.0483
										1.026	4.0505
										1.0267	4.0529
										1.0273	4.056
										1.028	4.059
										1.0287	4.062
										1.0293	4.0649
										1.03	4.0678
										1.0307	4.0715
										1.0313	4.0752
										1.032	4.0787
										1.0326	4.0821
										1.0333	4.0855
										1.034	4.0882
										1.0346	4.0908
										1.0353	4.0934
										1.036	4.0961
										1.0366	4.0987
										1.0373	4.1023
										1.038	4.1062
										1.0386	4.1098
										1.0393	4.1132
										1.04	4.1165
										1.0406	4.1203
										1.0413	4.1248
										1.042	4.1294
										1.0426	4.1341
										1.0433	4.1388
										1.044	4.1433
										1.0446	4.1468
										1.0453	4.1501
										1.046	4.1529
										1.0466	4.1553
										1.0473	4.1576
										1.048	4.1606
										1.0486	4.1637
										1.0493	4.1668
										1.05	4.17
										1.0506	4.1732
										1.0513	4.1767
										1.052	4.1804
										1.0526	4.1841
										1.0533	4.1875
										1.054	4.1908
										1.0546	4.1942
										1.0553	4.1978
										1.056	4.2012
										1.0566	4.2049
										1.0573	4.2086
										1.058	4.2125
										1.0586	4.2164
										1.0593	4.2205
										1.06	4.2242
										1.0606	4.2274
										1.0613	4.2304
										1.062	4.2332
										1.0626	4.2358
										1.0633	4.2385
										1.064	4.2404
										1.0646	4.2423
										1.0653	4.2447
										1.066	4.2472
										1.0666	4.2497
										1.0673	4.2529
										1.068	4.2562
										1.0686	4.2598
										1.0693	4.2636
										1.0699	4.2674
										1.0706	4.2703
										1.0713	4.2727
										1.0719	4.275
										1.0726	4.2774
										1.0733	4.2798
										1.0739	4.2817
										1.0746	4.2829
										1.0753	4.284
										1.0759	4.2855
										1.0766	4.287
										1.0773	4.2887
										1.0779	4.2915
										1.0786	4.2945
										1.0793	4.2975
										1.0799	4.3006
										1.0806	4.3037
										1.0813	4.3062
										1.0819	4.3085
										1.0826	4.3111
										1.0833	4.3139
										1.0839	4.3166
										1.0846	4.3191
										1.0853	4.3214
										1.0859	4.3237
										1.0866	4.3262
										1.0873	4.3287
										1.0879	4.3312
										1.0886	4.3335
										1.0893	4.3358
										1.0899	4.3388
										1.0906	4.3419
										1.0913	4.3448
										1.0919	4.3476
										1.0926	4.3503
										1.0933	4.3529
										1.0939	4.3552
										1.0946	4.3575
										1.0953	4.3602
										1.0959	4.3628
										1.0966	4.3656
										1.0973	4.3684
										1.0979	4.3713
										1.0986	4.3737
										1.0993	4.3759
										1.0999	4.3781
										1.1006	4.3806
										1.1013	4.3832
										1.1019	4.3856
										1.1026	4.3877
										1.1033	4.3899
										1.1039	4.3924
										1.1046	4.395
										1.1052	4.3977
										1.1059	4.4003
										1.1066	4.4028
										1.1072	4.4055
										1.1079	4.4082
										1.1086	4.4109
										1.1092	4.4133
										1.1099	4.4156
										1.1106	4.4179
										1.1112	4.4202
										1.1119	4.4226
										1.1126	4.4248
										1.1132	4.427
										1.1139	4.4293
										1.1146	4.432
										1.1152	4.4348
										1.1159	4.4373
										1.1166	4.4398
										1.1172	4.4421
										1.1179	4.4447
										1.1186	4.4473
										1.1192	4.4499
										1.1199	4.4523
										1.1206	4.4546
										1.1212	4.457
										1.1219	4.4594
										1.1226	4.4618
										1.1232	4.4636
										1.1239	4.4652
										1.1246	4.467
										1.1252	4.469
										1.1259	4.4709
										1.1266	4.4732
										1.1272	4.4757
										1.1279	4.4782
										1.1286	4.4809
										1.1292	4.4836
										1.1299	4.4863
										1.1306	4.4888
										1.1312	4.4914
										1.1319	4.4941
										1.1326	4.497
										1.1332	4.4998
										1.1339	4.5023
										1.1346	4.5048
										1.1352	4.5075
										1.1359	4.5104
										1.1366	4.5133
										1.1372	4.5158
										1.1379	4.5182
										1.1386	4.5206
										1.1392	4.5231
										1.1399	4.5256
										1.1406	4.528
										1.1412	4.5304
										1.1419	4.5328
										1.1425	4.5353
										1.1432	4.5378
										1.1439	4.5404
										1.1445	4.5428
										1.1452	4.5452
										1.1459	4.5475
										1.1465	4.5498
										1.1472	4.552
										1.1479	4.5538
										1.1485	4.5555
										1.1492	4.5575
										1.1499	4.5599
										1.1505	4.5623
										1.1512	4.5645
										1.1519	4.5667
										1.1525	4.5689
										1.1532	4.5708
										1.1539	4.5728
										1.1545	4.5747
										1.1552	4.5766
										1.1559	4.5786
										1.1565	4.5807
										1.1572	4.583
										1.1579	4.5852
										1.1585	4.5871
										1.1592	4.5891
										1.1599	4.5907
										1.1605	4.5921
										1.1612	4.5935
										1.1619	4.5948
										1.1625	4.596
										1.1632	4.5975
										1.1639	4.5993
										1.1645	4.6011
										1.1652	4.6028
										1.1659	4.6044
										1.1665	4.6061
										1.1672	4.6082
										1.1679	4.6104
										1.1685	4.6124
										1.1692	4.6142
										1.1699	4.616
										1.1705	4.6179
										1.1712	4.6198
										1.1719	4.6217
										1.1725	4.6235
										1.1732	4.6253
										1.1739	4.627
										1.1745	4.6286
										1.1752	4.6302
										1.1759	4.6317
										1.1765	4.6331
										1.1772	4.6345
										1.1779	4.636
										1.1785	4.6376
										1.1792	4.6392
										1.1798	4.641
										1.1805	4.6428
										1.1812	4.6448
										1.1818	4.6468
										1.1825	4.6484
										1.1832	4.6497
										1.1838	4.651
										1.1845	4.6522
										1.1852	4.6536
										1.1858	4.6549
										1.1865	4.6564
										1.1872	4.658
										1.1878	4.6598
										1.1885	4.6618
										1.1892	4.6637
										1.1898	4.6653
										1.1905	4.6669
										1.1912	4.6684
										1.1918	4.6699
										1.1925	4.6714
										1.1932	4.6733
										1.1938	4.6753
										1.1945	4.6776
										1.1952	4.6802
										1.1958	4.683
										1.1965	4.6854
										1.1972	4.6876
										1.1978	4.6897
										1.1985	4.6918
										1.1992	4.6939
										1.1998	4.6959
										1.2005	4.6975
										1.2012	4.699
										1.2018	4.7007
										1.2025	4.7023
										1.2032	4.7039
										1.2038	4.7055
										1.2045	4.707
										1.2052	4.7089
										1.2058	4.7111
										1.2065	4.7133
										1.2072	4.7157
										1.2078	4.7181
										1.2085	4.7205
										1.2092	4.723
										1.2098	4.7255
										1.2105	4.728
										1.2112	4.7304
										1.2118	4.7328
										1.2125	4.735
										1.2132	4.7372
										1.2138	4.7393
										1.2145	4.7413
										1.2152	4.7432
										1.2158	4.7455
										1.2165	4.7481
										1.2171	4.7507
										1.2178	4.7533
										1.2185	4.7558
										1.2191	4.7582
										1.2198	4.7605
										1.2205	4.7628
										1.2211	4.7648
										1.2218	4.7667
										1.2225	4.7686
										1.2231	4.7708
										1.2238	4.7729
										1.2245	4.7752
										1.2251	4.7774
										1.2258	4.7797
										1.2265	4.7821
										1.2271	4.7845
										1.2278	4.7867
										1.2285	4.7885
										1.2291	4.7902
										1.2298	4.7917
										1.2305	4.7931
										1.2311	4.7945
										1.2318	4.7958
										1.2325	4.7971
										1.2331	4.7991
										1.2338	4.8019
										1.2345	4.805
										1.2351	4.8081
										1.2358	4.8111
										1.2365	4.8137
										1.2371	4.8157
										1.2378	4.8174
										1.2385	4.8186
										1.2391	4.8196
										1.2398	4.8206
										1.2405	4.822
										1.2411	4.8237
										1.2418	4.8253
										1.2425	4.8268
										1.2431	4.8283
										1.2438	4.8297
										1.2445	4.8311
										1.2451	4.8324
										1.2458	4.834
										1.2465	4.8355
										1.2471	4.8371
										1.2478	4.8389
										1.2485	4.8406
										1.2491	4.8419
										1.2498	4.843
										1.2505	4.844
										1.2511	4.8452
										1.2518	4.8463
										1.2525	4.8475
										1.2531	4.8488
										1.2538	4.8502
										1.2544	4.8516
										1.2551	4.8531
										1.2558	4.8545
										1.2564	4.8558
										1.2571	4.857
										1.2578	4.8584
										1.2584	4.86
										1.2591	4.8616
										1.2598	4.8631
										1.2604	4.8645
										1.2611	4.8659
										1.2618	4.8671
										1.2624	4.8683
										1.2631	4.8696
										1.2638	4.8711
										1.2644	4.8726
										1.2651	4.8745
										1.2658	4.8765
										1.2664	4.878
										1.2671	4.8785
										1.2678	4.8787
										1.2684	4.879
										1.2691	4.8792
										1.2698	4.8798
										1.2704	4.881
										1.2711	4.8825
										1.2718	4.8839
										1.2724	4.8852
										1.2731	4.8863
										1.2738	4.8871
										1.2744	4.8876
										1.2751	4.8882
										1.2758	4.8889
										1.2764	4.8898
										1.2771	4.8907
										1.2778	4.8917
										1.2784	4.8928
										1.2791	4.894
										1.2798	4.8953
										1.2804	4.8966
										1.2811	4.8977
										1.2818	4.8989
										1.2824	4.9
										1.2831	4.901
										1.2838	4.902
										1.2844	4.903
										1.2851	4.9039
										1.2858	4.9051
										1.2864	4.9067
										1.2871	4.9086
										1.2878	4.9104
										1.2884	4.9121
										1.2891	4.9139
										1.2897	4.9158
										1.2904	4.9178
										1.2911	4.9196
										1.2917	4.9212
										1.2924	4.9228
										1.2931	4.9247
										1.2937	4.9267
										1.2944	4.9289
										1.2951	4.9312
										1.2957	4.9335
										1.2964	4.9354
										1.2971	4.9366
										1.2977	4.9376
										1.2984	4.9383
										1.2991	4.9389
										1.2997	4.9397
										1.3004	4.9411
										1.3011	4.9429
										1.3017	4.9446
										1.3024	4.9464
										1.3031	4.9481
										1.3037	4.9498
										1.3044	4.9515
										1.3051	4.9533
										1.3057	4.9552
										1.3064	4.9571
										1.3071	4.9592
										1.3077	4.9613
										1.3084	4.9634
										1.3091	4.9653
										1.3097	4.9671
										1.3104	4.9688
										1.3111	4.9702
										1.3117	4.9714
										1.3124	4.9726
										1.3131	4.9736
										1.3137	4.9747
										1.3144	4.9759
										1.3151	4.9771
										1.3157	4.9784
										1.3164	4.9798
										1.3171	4.9814
										1.3177	4.9833
										1.3184	4.9854
										1.3191	4.9874
										1.3197	4.9889
										1.3204	4.9902
										1.3211	4.9913
										1.3217	4.9922
										1.3224	4.9931
										1.3231	4.9938
										1.3237	4.9944
										1.3244	4.995
										1.3251	4.9956
										1.3257	4.9962
										1.3264	4.9966
										1.327	4.9967
										1.3277	4.9971
										1.3284	4.9978
										1.329	4.9986
										1.3297	4.9999
										1.3304	5.0018
[truncated: 36,297 more rows]

## Sheet: Figure 1b
		basal	E1458Q	PRB	MTX
	exp 1	15.1412	0.310686	37.6353	21.0703
	exp 2	12.9255	0.283565	36.3466	17.9677
	exp 3	9.23464	0.429873	33.3917	17.3949
	Anova: Single Factor
	SUMMARY
	Groups	Count	Sum	Average	Variance
	basal	3	37.3013	12.4338	8.9032
	E1458Q	3	1.02412	0.341375	0.00605785
	PRB	3	107.374	35.7912	4.73339
	MTX	3	56.4329	18.811	3.91047
	ANOVA
	Source of Variation	SS	df	MS	F	P-value	F crit
	Between Groups	1963.96	3	654.652	149.182	2.32412e-07	4.06618
	Within Groups	35.1062	8	4.38828
	Total	1999.06	11
	TUKEY TEST
			diff	n1	n2	n12	SE	q
	basal	E1458Q	12.0924	3	3	0.666667	1.20945	9.9983
	basal	PRB	23.3574					19.3125
	basal	MTX	6.37719					5.27282
	E1458Q	PRB	35.4498					29.3108
	E1458Q	MTX	18.4696					15.2711
	PRB	MTX	16.9802					14.0397

## Sheet: Figure 3a
	uncropped gel. marker in kDA. The * denotes the lamda-protein phosphatase that was added in the sample. The boxes indicate the cropped area used in the main figures.
	top panel						bottom panel
			% Band intensity
			Pro-Q Diamond	Coomassie Blue
		R-de	0.029541	0.834658
		R-*	1	1
		R-pho	1.48721	1.09325

## Sheet: Figure 3b
Figure 3b mass spec data
Sample	Description
BLK03	blank run
R-pho_IMAC	IMAC eluent; Phosphorylated MRP2
BLK06	blank run
R-de_IMAC	IMAC eluent; Dephosphorylated MRP2
BLK09	blank run
R-*_IMAC	IMAC eluent; MRP2 after purification
BLK12	blank run
R-pho_FT	Flowthrough from IMAC; Phosphorylated MRP2
BLK15	blank run
R-de_FT	Flowthrough from IMAC; Dephosphorylated MRP2
BLK18	blank run
R-*_FT	Flowthrough from IMAC; MRP2 after purification
Confidence	Annotated Sequence	Modifications	Qvality PEP	Qvality q-value	# Protein Groups	# Proteins	# Isoforms	# PSMs	Master Protein Accessions	Positions in Master Proteins	Peptide start position	Peptide end position	Modifications in Master Proteins	Master Protein Descriptions	# Missed Cleavages	Theo. MH+ [Da]	Confidence (by Search Engine): Comet	Confidence (by Search Engine): Sequest HT	Percolator q-Value (by Search Engine): Comet	Percolator q-Value (by Search Engine): Sequest HT	Percolator PEP (by Search Engine): Comet	Percolator PEP (by Search Engine): Sequest HT	XCorr (by Search Engine): Sequest HT	Comet XCorr (by Search Engine): Comet	Comet DeltaCn Score (by Search Engine): Comet	Comet DeltaCnStar Score (by Search Engine): Comet	Comet SpScore Score (by Search Engine): Comet	Comet SpRank Score (by Search Engine): Comet	Comet Expect Score (by Search Engine): Comet	Top Apex RT [min]	Quan Info	Abundance: BLK03	Abundance: R-pho_IMAC	Abundance: BLK06	Abundance: R-de_IMAC	Abundance: BLK09	Abundance: R-*_IMAC	Abundance: BLK12	Abundance: R-pho_FT	Abundance: BLK15	Abundance: R-de_FT	Abundance: BLK18	Abundance: R-*_FT	Found in : BLK03	Found in : R-pho_IMAC	Found in : BLK06	Found in : R-de_IMAC	Found in : BLK09	Found in : R-*_IMAC
High	[R].SSITKFYLAKQVFVVFLLILAAIDLSLALTEDTGQATVPPVR.[Y]		1.23706e-07	0.00122234	1	1	1	10	Q63120	Q63120 [58-99]	58	99		ATP-binding cassette sub-family C member 2 OS=Rattus norvegicus OX=10116 GN=Abcc2 PE=1 SV=1	2	4548.57	High	High	0.0001039	0.0001342	1.273e-10	4.81e-10	7.81	6.72	0.76	0	226.1	1	0		NoQuanValues													n/a	n/a	n/a	n/a	n/a	n/a
High	[R].SSITKFYLAKQVFVVFLLILAAIDLSLALTEDTGQATVPPVR.[Y]	1xDeamidated [Q11]	0.00337339	0.00122234	1	1	1	2	Q63120	Q63120 [58-99]	58	99		ATP-binding cassette sub-family C member 2 OS=Rattus norvegicus OX=10116 GN=Abcc2 PE=1 SV=1	2	4549.56	High	High	0.008989	0.0001342	0.2146	0.0002046	2.87	0.9	0.5	0	5.6	1	0.02		NoQuanValues													n/a	n/a	n/a	n/a	n/a	n/a
High	[R].YTNPILYLCTWLLVLAVQHSR.[Q]	1xCarbamidomethyl [C9]	4.00789e-07	0.00122234	1	1	1	15	Q63120	Q63120 [100-120]	100	120		ATP-binding cassette sub-family C member 2 OS=Rattus norvegicus OX=10116 GN=Abcc2 PE=1 SV=1	0	2560.37	High	High	0.0001039	0.0001342	1.62e-09	2.14e-09	5.85	4.51	0.69	0	639.6	1	0	95.83									276089824		70595040		53340956	n/a	n/a	n/a	n/a	n/a	n/a
High	[R].YTNPILYLCTWLLVLAVQHSRQWCVR.[K]	2xCarbamidomethyl [C9; C24]	6.00338e-05	0.00122234	1	1	1	8	Q63120	Q63120 [100-125]	100	125		ATP-binding cassette sub-family C member 2 OS=Rattus norvegicus OX=10116 GN=Abcc2 PE=1 SV=1	1	3289.71	High	High	0.0001039	0.0001342	5.811e-07	1.222e-06	5.92	3.81	0.55	0	157.7	1	0		NoQuanValues													n/a	n/a	n/a	n/a	n/a	n/a
High	[R].YTNPILYLCTWLLVLAVQHSRQWCVRK.[N]	2xCarbamidomethyl [C9; C24]	0.0122402	0.00122234	1	1	1	2	Q63120	Q63120 [100-126]	100	126		ATP-binding cassette sub-family C member 2 OS=Rattus norvegicus OX=10116 GN=Abcc2 PE=1 SV=1	2	3417.81	High	High	0.0001039	0.0001342	0.0006178	0.001475	3.75	3.74	0.44	0	116.2	1	0		NoQuanValues													n/a	n/a	n/a	n/a	n/a	n/a
High	[R].QWCVRKNSWFLSLFWILSVLCGVFQFQTLIR.[A]	2xCarbamidomethyl [C3; C21]	0.00416475	0.00122234	1	1	1	2	Q63120	Q63120 [121-151]	121	151		ATP-binding cassette sub-family C member 2 OS=Rattus norvegicus OX=10116 GN=Abcc2 PE=1 SV=1	2	3932.07	High	High	0.0001039	0.0001342	0.0002087	0.0002665	3.22	2.98	0.63	0	69.8	1	0		NoQuanValues													n/a	n/a	n/a	n/a	n/a	n/a
High	[R].KNSWFLSLFWILSVLCGVFQFQTLIR.[A]	1xCarbamidomethyl [C16]	6.70403e-06	0.00122234	1	1	1	3	Q63120	Q63120 [126-151]	126	151		ATP-binding cassette sub-family C member 2 OS=Rattus norvegicus OX=10116 GN=Abcc2 PE=1 SV=1	1	3202.73	High	High	0.0001039	0.001616	2.032e-08	0.06504	2.03	4.31	1	0	397.4	1	0		NoQuanValues													n/a	n/a	n/a	n/a	n/a	n/a
High	[R].KNSWFLSLFWILSVLCGVFQFQTLIR.[A]	1xCarbamidomethyl [C16]; 2xDeamidated [Q20; Q22]	0.00608416	0.00122234	1	1	1	1	Q63120	Q63120 [126-151]	126	151		ATP-binding cassette sub-family C member 2 OS=Rattus norvegicus OX=10116 GN=Abcc2 PE=1 SV=1	1	3204.7	n/a	High		0.0001342		0.000433	3.56								NoQuanValues													n/a	n/a	n/a	n/a	n/a	n/a
High	[R].TVLKGYK.[H]		0.0925203	0.00223104	1	1	1	8	Q63120	Q63120 [211-217]	211	217		ATP-binding cassette sub-family C member 2 OS=Rattus norvegicus OX=10116 GN=Abcc2 PE=1 SV=1	1	808.493	High	High	0.0001039	0.0003614	0.01041	0.0156	1.13	1.31	0.52	0	213.3	1	0	25.2			476262		106151		84663.3		27021.3					n/a	High	n/a	High	n/a	High
High	[R].TVLKGYKHPLTLEDVWDIDEGFK.[T]	3xPhospho [T1(100); Y6(100); T11(100)]	0.0888704	0.00223104	1	1	1	1	Q63120	Q63120 [211-233]	211	233	Q63120 3xPhospho [T211(100); Y216(100); T221(100)]	ATP-binding cassette sub-family C member 2 OS=Rattus norvegicus OX=10116 GN=Abcc2 PE=1 SV=1	0	2943.3	High	n/a	0.0001039		0.009812			2.13	0.42	0	43.8	1	0.03		NoQuanValues													n/a	n/a	n/a	n/a	n/a	n/a
High	[K].GYKHPLTLEDVWDIDEGFK.[T]		2.76207e-09	0.00122234	1	1	1	28	Q63120	Q63120 [215-233]	215	233		ATP-binding cassette sub-family C member 2 OS=Rattus norvegicus OX=10116 GN=Abcc2 PE=1 SV=1	1	2262.11	High	High	0.0001039	0.0001342	1.002e-12	3.882e-12	4.8	4.09	0.76	0	1079.8	1	0	71.72									34111946		12829467		87974616	n/a	High	n/a	n/a	n/a	n/a
High	[K].HPLTLEDVWDIDEGFK.[T]		2.19963e-09	0.00122234	1	1	1	356	Q63120	Q63120 [218-233]	218	233		ATP-binding cassette sub-family C member 2 OS=Rattus norvegicus OX=10116 GN=Abcc2 PE=1 SV=1	0	1913.93	High	High	0.0001039	0.0001342	1.536e-12	2.92e-12	5.36	4.18	0.72	0	2076.8	1	0	79.67		14877.8	1.56925e+07	51731	205777	13403.3	3.23797e+06	8931.06	3.42533e+09	766634	1.27469e+10	1.38893e+06	1.37491e+10	Peak Found	High	High	High	High	High
High	[K].HPLTLEDVWDIDEGFKTR.[S]		7.13326e-11	0.00122234	1	1	1	10	Q63120	Q63120 [218-235]	218	235		ATP-binding cassette sub-family C member 2 OS=Rattus norvegicus OX=10116 GN=Abcc2 PE=1 SV=1	1	2171.08	High	High	0.000103939	0.000134246	5.5361e-14	3.76988e-14	7.83	6.07	0.79	0	2563.4	1	0	78.64			1608970	13931.5					5306085					n/a	High	High	n/a	n/a	High
High	[K].HPLTLEDVWDIDEGFK.[T]	1xPhospho [T4(100)]	0.0982535	0.00223104	1	1	1	5	Q63120	Q63120 [218-233]	218	233	Q63120 1xPhospho [T221(100)]	ATP-binding cassette sub-family C member 2 OS=Rattus norvegicus OX=10116 GN=Abcc2 PE=1 SV=1	0	1993.89	High	High	0.0001039	0.0003614	0.01649	0.01547	2.39	1.88	0.34	0	84.2	1	0.21		NoQuanValues													n/a	n/a	n/a	n/a	n/a	n/a
High	[R].SVTSKFEAAMTK.[D]		0.00286486	0.00122234	1	1	1	12	Q63120	Q63120 [236-247]	236	247		ATP-binding cassette sub-family C member 2 OS=Rattus norvegicus OX=10116 GN=Abcc2 PE=1 SV=1	0	1299.66	High	High	0.0001039	0.0001342	8.334e-05	0.0003489	3	2.21	0.61	0	554.6	1	0	44.95									665942					n/a	High	n/a	High	n/a	n/a
High	[R].SVTSKFEAAMTK.[D]	1xPhospho [S4(100)]	0.00197002	0.00122234	1	1	3	7	Q63120	Q63120 [236-247]	236	247	Q63120 1xPhospho [S239(100)]	ATP-binding cassette sub-family C member 2 OS=Rattus norvegicus OX=10116 GN=Abcc2 PE=1 SV=1	1	1379.63	High	High	0.0001039	0.0001342	5.11e-05	0.000103	3.65	2.59	0.74	0.03	571.4	1	0	57.26			9271014				2.03555e+06							n/a	High	n/a	n/a	n/a	High
High	[R].SVTSKFEAAMTK.[D]	1xOxidation [M10]; 1xPhospho [S4(100)]	0.0383545	0.00122234	1	1	2	4	Q63120	Q63120 [236-247]	236	247	Q63120 1xPhospho [S239(100)]	ATP-binding cassette sub-family C member 2 OS=Rattus norvegicus OX=10116 GN=Abcc2 PE=1 SV=1	0	1395.62	High	High	0.0001039	0.0001342	0.009712	0.004554	2.58	1.93	0.67	0.07	343	1	0	40.59			152986				65908							n/a	High	n/a	n/a	n/a	High
High	[R].SVTSKFEAAMTK.[D]	2xPhospho [S1(99.4); S4(100)]	0.044623	0.00122234	1	1	2	2	Q63120	Q63120 [236-247]	236	247	Q63120 2xPhospho [S236(99.4); S239(100)]	ATP-binding cassette sub-family C member 2 OS=Rattus norvegicus OX=10116 GN=Abcc2 PE=1 SV=1	0	1459.59	High	High	0.0003811	0.0001342	0.03059	0.005537	3.47	1.78	0.58	0.04	229.4	1	0	60.94			300058											n/a	High	n/a	n/a	n/a	n/a
High	[K].FEAAMTK.[D]	1xOxidation [M5]	0.071802	0.00223104	1	1	1	146	Q63120	Q63120 [241-247]	241	247		ATP-binding cassette sub-family C member 2 OS=Rattus norvegicus OX=10116 GN=Abcc2 PE=1 SV=1	0	813.381	High	High	0.0001039	0.0002534	0.01418	0.01023	1.23	1.01	0.41	0	127.1	1	0.01	29.77			4.27106e+06		1.71258e+06		894431		4.15645e+06	42592.2	1.19823e+06	171505	1.62609e+06	n/a	High	n/a	High	n/a	High
High	[K].FEAAMTKDLQK.[A]	1xPhospho [T6(100)]	0.0283179	0.00122234	1	1	1	7	Q63120	Q63120 [241-251]	241	251	Q63120 1xPhospho [T246(100)]	ATP-binding cassette sub-family C member 2 OS=Rattus norvegicus OX=10116 GN=Abcc2 PE=1 SV=1	1	1361.62	High	High	0.0001039	0.0001342	0.001976	0.005751	3.5	1.94	0.46	0	457.7	1	0	41.13			3.17487e+06				669100							n/a	High	n/a	n/a	n/a	High
High	[K].FEAAMTKDLQK.[A]		0.0106222	0.00122234	1	1	1	4	Q63120	Q63120 [241-251]	241	251		ATP-binding cassette sub-family C member 2 OS=Rattus norvegicus OX=10116 GN=Abcc2 PE=1 SV=1	1	1281.65	High	High	0.0001039	0.0001342	0.00155	0.000882	3.06	2.64	0.58	0	133.7	1	0	39.99			135620						251613					n/a	High	n/a	n/a	n/a	n/a
High	[K].SQRKPEATLHGLNKK.[Q]		4.93123e-06	0.00122234	1	1	1	4	Q63120	Q63120 [263-277]	263	277		ATP-binding cassette sub-family C member 2 OS=Rattus norvegicus OX=10116 GN=Abcc2 PE=1 SV=1	2	1706.97	High	High	0.0001039	0.0001342	9.138e-08	5.154e-08	4.37	3.83	0.69	0	1193.4	1	0	17.71											585938			n/a	n/a	n/a	n/a	n/a	n/a
High	[R].KPEATLHGLNK.[K]		5.22699e-06	0.00122234	1	1	1	511	Q63120	Q63120 [266-276]	266	276		ATP-binding cassette sub-family C member 2 OS=Rattus norvegicus OX=10116 GN=Abcc2 PE=1 SV=1	0	1207.68	High	High	0.0001039	0.0001342	1.44e-08	6.027e-08	3.9	3.24	0.67	0	1768.6	1	0	27.2		34327.5	2.95545e+08	38346.5	1.36414e+08	36780	5.3883e+08	90763	1.43983e+08	545935	6.83149e+08	1.31381e+06	1.41733e+08	Peak Found	High	Peak Found	High	Peak Found	High
High	[R].KPEATLHGLNKK.[Q]	1xDeamidated [N10]	0.000240339	0.00122234	1	1	1	14	Q63120	Q63120 [266-277]	266	277		ATP-binding cassette sub-family C member 2 OS=Rattus norvegicus OX=10116 GN=Abcc2 PE=1 SV=1	0	1336.76	High	High	0.0001039	0.0001342	3.232e-06	7.117e-06	2.89	2.54	0.47	0	318.1	1	0	24.66			1.12617e+06		166891		3.55776e+06		66277.6		391455			n/a	High	n/a	High	n/a	High
High	[R].KPEATLHGLNKK.[Q]		2.98429e-05	0.00122234	1	1	1	13	Q63120	Q63120 [266-277]	266	277		ATP-binding cassette sub-family C member 2 OS=Rattus norvegicus OX=10116 GN=Abcc2 PE=1 SV=1	1	1335.77	High	High	0.0001039	0.0001342	7.729e-07	5.038e-07	4.59	3.96	0.6	0	743.3	1	0	23.4			2359298		786099		2.78357e+06		508929		554613		163095	n/a	High	n/a	High	n/a	High
High	[R].KPEATLHGLNKKQSQSQDVLVLEEAK.[K]	1xPhospho [S14(100)]	1.59765e-05	0.00122234	1	1	4	12	Q63120	Q63120 [266-291]	266	291	Q63120 1xPhospho [S279(100)]	ATP-binding cassette sub-family C member 2 OS=Rattus norvegicus OX=10116 GN=Abcc2 PE=1 SV=1	2	2970.53	High	High	0.0001039	0.0001342	6.666e-08	3.189e-07	8.11	5.31	0.61	0.08	570.8	1	0		NoQuanValues													n/a	High	n/a	n/a	n/a	n/a
High	[R].KPEATLHGLNK.[K]	1xPhospho [T5(100)]	0.00754846	0.00122234	1	1	1	9	Q63120	Q63120 [266-276]	266	276	Q63120 1xPhospho [T270(100)]	ATP-binding cassette sub-family C member 2 OS=Rattus norvegicus OX=10116 GN=Abcc2 PE=1 SV=1	0	1287.65	High	High	0.0001039	0.0001342	0.000967	0.00057	4.55	2.21	0.64	0	578.5	1	0	30.64			38783837				1.61839e+06							n/a	High	n/a	n/a	n/a	High
High	[R].KPEATLHGLNK.[K]	1xDeamidated [N10]	0.000674239	0.00122234	1	1	1	8	Q63120	Q63120 [266-276]	266	276		ATP-binding cassette sub-family C member 2 OS=Rattus norvegicus OX=10116 GN=Abcc2 PE=1 SV=1	0	1208.66	High	High	0.0001039	0.0001342	3.08e-05	2.628e-05	3.4	2.94	0.55	0.16	535.3	1	0		NoQuanValues													n/a	n/a	n/a	High	n/a	High
High	[R].KPEATLHGLNKK.[Q]	1xPhospho [T5(100)]	0.0199369	0.00122234	1	1	1	2	Q63120	Q63120 [266-277]	266	277	Q63120 1xPhospho [T270(100)]	ATP-binding cassette sub-family C member 2 OS=Rattus norvegicus OX=10116 GN=Abcc2 PE=1 SV=1	0	1415.74	High	High	0.000201	0.0001342	0.02129	0.001971	5.05	2.67	0.51	0	261.6	1	0		NoQuanValues													n/a	High	n/a	n/a	n/a	n/a
High	[R].KPEATLHGLNKKQSQSQDVLVLEEAK.[K]	1xDeamidated [N/Q]; 1xPhospho [T5(99)]	0.0293745	0.00122234	1	1	2	2	Q63120	Q63120 [266-291]	266	291	Q63120 1xPhospho [T270(99)]	ATP-binding cassette sub-family C member 2 OS=Rattus norvegicus OX=10116 GN=Abcc2 PE=1 SV=1	2	2971.51	High	High	0.0001039	0.0001342	0.002642	0.003237	3.5	2.52	1	0	89	1	0		NoQuanValues													n/a	n/a	n/a	n/a	n/a	n/a
High	[K].KQSQSQDVLVLEEAK.[K]	1xPhospho [S5(100)]	1.25789e-06	0.00122234	1	1	3	109	Q63120	Q63120 [277-291]	277	291	Q63120 1xPhospho [S281(100)]	ATP-binding cassette sub-family C member 2 OS=Rattus norvegicus OX=10116 GN=Abcc2 PE=1 SV=1	0	1781.87	High	High	0.0001039	0.0001342	1.758e-08	9.13e-09	7.29	4.02	0.62	0.09	1233.8	1	0	53.22			1.11403e+09	105361		21797.5	5.72943e+08	53206.3				9134.78		n/a	High	Peak Found	n/a	Peak Found	High
High	[K].KQSQSQDVLVLEEAK.[K]	2xPhospho [S3(100); S5(100)]	5.78493e-05	0.00122234	1	1	1	84	Q63120	Q63120 [277-291]	277	291	Q63120 2xPhospho [S279(100); S281(100)]	ATP-binding cassette sub-family C member 2 OS=Rattus norvegicus OX=10116 GN=Abcc2 PE=1 SV=1	0	1861.83	High	High	0.0001039	0.0001342	3.5e-06	1.17e-06	7.5	3.41	0.68	0	1130.4	1	0	56.89			32131522	9456.44		4258.62	1.14688e+07							n/a	High	Peak Found	n/a	Peak Found	High
High	[K].KQSQSQDVLVLEEAK.[K]		9.68845e-09	0.00122234	1	1	1	68	Q63120	Q63120 [277-291]	277	291		ATP-binding cassette sub-family C member 2 OS=Rattus norvegicus OX=10116 GN=Abcc2 PE=1 SV=1	1	1701.9	High	High	0.0001039	0.0001342	3.806e-12	1.914e-11	5.18	4.57	0.64	0	2933.1	1	0	39.29			1.02889e+07		3.17628e+06		1.20636e+07		5.92941e+07	25383.8	1009867680	63583.6	1130068832	n/a	High	n/a	High	n/a	High
High	[K].KQSQSQDVLVLEEAK.[K]	1xDeamidated [Q]	1.40698e-05	0.00122234	1	1	3	9	Q63120	Q63120 [277-291]	277	291		ATP-binding cassette sub-family C member 2 OS=Rattus norvegicus OX=10116 GN=Abcc2 PE=1 SV=1	0	1702.89	High	High	0.0001039	0.0001342	5.609e-08	6.159e-06	3.49	3.7	1	0	1026.4	1	0		NoQuanValues													n/a	n/a	n/a	High	n/a	n/a
High	[K].KQSQSQDVLVLEEAK.[K]	1xDeamidated [Q]; 1xPhospho [S]	0.00403519	0.00122234	1	1	4	6	Q63120	Q63120 [277-291]	277	291	Q63120 1xPhospho [S]	ATP-binding cassette sub-family C member 2 OS=Rattus norvegicus OX=10116 GN=Abcc2 PE=1 SV=1	1	1782.85	Low	High	0.08493	0.0001342	0.6498	0.000256	3.1	1.02	1	0	4.8	1	0		NoQuanValues													n/a	High	n/a	n/a	n/a	High
High	[K].KQSQSQDVLVLEEAK.[K]	1xDeamidated [Q]; 2xPhospho [S3(100); S5(100)]	0.0051683	0.00122234	1	1	2	4	Q63120	Q63120 [277-291]	277	291	Q63120 2xPhospho [S279(100); S281(100)]	ATP-binding cassette sub-family C member 2 OS=Rattus norvegicus OX=10116 GN=Abcc2 PE=1 SV=1	1	1862.82	High	High	0.0001039	0.0001342	0.0115	0.0003519	4.34	2.34	0.34	0.01	115.1	1	0.01		NoQuanValues													n/a	High	n/a	n/a	n/a	High
High	[K].KQSQSQDVLVLEEAKK.[K]	1xPhospho [S3(100)]	1.01241e-06	0.00122234	1	1	2	4	Q63120	Q63120 [277-292]	277	292	Q63120 1xPhospho [S279(100)]	ATP-binding cassette sub-family C member 2 OS=Rattus norvegicus OX=10116 GN=Abcc2 PE=1 SV=1	2	1909.96	High	High	0.0001039	0.0001342	5.479e-08	6.928e-09	7.54	4.91	0.69	0.06	1333.4	1	0	46.31			1630068				388399							n/a	High	n/a	n/a	n/a	High
High	[K].KQSQSQDVLVLEEAK.[K]	2xDeamidated [Q]	0.00370901	0.00122234	1	1	2	3	Q63120	Q63120 [277-291]	277	291		ATP-binding cassette sub-family C member 2 OS=Rattus norvegicus OX=10116 GN=Abcc2 PE=1 SV=1	1	1703.87	Medium	High	0.03973	0.0001342	0.4878	0.0002304	3.44	1.44	0.24	0	108	1	0.33		NoQuanValues													n/a	n/a	n/a	n/a	n/a	n/a
High	[K].KQSQSQDVLVLEEAKK.[K]	2xPhospho [S3(100); S5(100)]	0.00266101	0.00122234	1	1	1	2	Q63120	Q63120 [277-292]	277	292	Q63120 2xPhospho [S279(100); S281(100)]	ATP-binding cassette sub-family C member 2 OS=Rattus norvegicus OX=10116 GN=Abcc2 PE=1 SV=1	2	1989.93	High	High	0.0001039	0.0001342	0.0003477	0.0001508	5.9	3.43	0.63	0	554	1	0	50.02			109613											n/a	High	n/a	n/a	n/a	n/a
High	[K].QSQSQDVLVLEEAK.[K]		5.93532e-06	0.00122234	1	1	1	243	Q63120	Q63120 [278-291]	278	291		ATP-binding cassette sub-family C member 2 OS=Rattus norvegicus OX=10116 GN=Abcc2 PE=1 SV=1	0	1573.81	High	High	0.0001039	0.0001342	9.9e-08	6.494e-08	4.42	3.5	0.65	0	1382.7	1	0	38.33			1.04727e+08		3.81918e+07		2.41453e+07		6.39193e+08	271802	1.34269e+10	762928	1.36157e+10	n/a	High	n/a	High	n/a	High
High	[K].QSQSQDVLVLEEAK.[K]	1xPhospho [S2(99.7)]	0.000174018	0.00122234	1	1	3	135	Q63120	Q63120 [278-291]	278	291	Q63120 1xPhospho [S279(99.7)]	ATP-binding cassette sub-family C member 2 OS=Rattus norvegicus OX=10116 GN=Abcc2 PE=1 SV=1	0	1653.77	High	High	0.0001039	0.0001342	1.679e-05	4.722e-06	4.49	2.95	0.65	0.09	640.9	1	0	57.83			1.45715e+09	168827	77922.7	28905.7	9.9692e+08	95397.5	835386	18459.4		20334.7		n/a	High	High	High	Peak Found	High
High	[K].QSQSQDVLVLEEAK.[K]	1xDeamidated [Q]	8.65112e-05	0.00122234	1	1	3	60	Q63120	Q63120 [278-291]	278	291		ATP-binding cassette sub-family C member 2 OS=Rattus norvegicus OX=10116 GN=Abcc2 PE=1 SV=1	0	1574.79	High	High	0.0001039	0.0001342	4.501e-06	1.947e-06	4.44	3.44	0.65	0.08	1237	1	0	41.67											58499132		9988016	n/a	n/a	n/a	High	n/a	High
High	[K].QSQSQDVLVLEEAK.[K]	2xDeamidated [Q]; 1xPhospho [S2(100)]	0.0383545	0.00122234	1	1	7	35	Q63120	Q63120 [278-291]	278	291	Q63120 1xPhospho [S279(100)]	ATP-binding cassette sub-family C member 2 OS=Rattus norvegicus OX=10116 GN=Abcc2 PE=1 SV=1	0	1655.74	High	n/a	0.0001039		0.003005			1.44	1	0	218.1	2	0.44	66.81			4.4495e+07	4651.12			2.74011e+07							n/a	High	Peak Found	n/a	n/a	High
High	[K].QSQSQDVLVLEEAK.[K]	1xDeamidated [Q]; 1xPhospho [S4(99.6)]	0.000828594	0.00122234	1	1	6	23	Q63120	Q63120 [278-291]	278	291	Q63120 1xPhospho [S281(99.6)]	ATP-binding cassette sub-family C member 2 OS=Rattus norvegicus OX=10116 GN=Abcc2 PE=1 SV=1	0	1654.76	High	High	0.0001039	0.0001342	0.0002347	3.422e-05	3.52	2.47	1	0	595.2	2	0	60.32							1701150							n/a	High	n/a	n/a	High	High
High	[K].QSQSQDVLVLEEAKK.[K]		9.40073e-07	0.00122234	1	1	1	15	Q63120	Q63120 [278-292]	278	292		ATP-binding cassette sub-family C member 2 OS=Rattus norvegicus OX=10116 GN=Abcc2 PE=1 SV=1	1	1701.9	High	High	0.0001039	0.0001342	9.817e-09	6.291e-09	6.08	4.2	0.66	0	1039.2	1	0	31.23			655741		164186				3.99781e+06		563811600		52200240	n/a	High	n/a	High	n/a	High
High	[K].QSQSQDVLVLEEAK.[K]	2xDeamidated [Q3; Q]	0.00178208	0.00122234	1	1	2	12	Q63120	Q63120 [278-291]	278	291		ATP-binding cassette sub-family C member 2 OS=Rattus norvegicus OX=10116 GN=Abcc2 PE=1 SV=1	0	1575.77	High	High	0.0001039	0.0001342	0.001629	9.032e-05	3.64	2.3	0.44	0	248.7	2	0	41.67					850150				32475884	3514.43	73268948	12554.4	9988016	n/a	n/a	n/a	Peak Found	n/a	n/a
High	[K].QSQSQDVLVLEEAKK.[K]	1xPhospho [S4(99.6)]	0.000217345	0.00122234	1	1	3	11	Q63120	Q63120 [278-292]	278	292	Q63120 1xPhospho [S281(99.6)]	ATP-binding cassette sub-family C member 2 OS=Rattus norvegicus OX=10116 GN=Abcc2 PE=1 SV=1	0	1781.87	High	High	0.0001039	0.0001342	7.64e-06	6.256e-06	6.65	3.92	0.58	0.01	674	1	0	51.13			1.89196e+07				6.08636e+06							n/a	High	n/a	n/a	n/a	High
High	[K].QSQSQDVLVLEEAK.[K]	3xDeamidated [Q1; Q3; Q5]	0.042577	0.00122234	1	1	1	9	Q63120	Q63120 [278-291]	278	291		ATP-binding cassette sub-family C member 2 OS=Rattus norvegicus OX=10116 GN=Abcc2 PE=1 SV=1	0	1576.76	High	High	0.0003811	0.0001342	0.03499	0.005215	2.7	1.88	0.26	0	305.4	1	0		NoQuanValues													n/a	High	n/a	High	n/a	High
High	[K].QSQSQDVLVLEEAK.[K]	3xDeamidated [Q1; Q3; Q5]; 1xPhospho [S2(87.1)]	0.113467	0.00223104	1	1	1	7	Q63120	Q63120 [278-291]	278	291	Q63120 1xPhospho [S279(87.1)]	ATP-binding cassette sub-family C member 2 OS=Rattus norvegicus OX=10116 GN=Abcc2 PE=1 SV=1	0	1656.73	High	n/a	0.0001039		0.01391			1.81	0.42	0	133.7	1	0.01	66.81			44135508	4651.12			27221278							n/a	High	Peak Found	n/a	n/a	High
High	[K].QSQSQDVLVLEEAKKK.[S]		7.10612e-06	0.00122234	1	1	1	6	Q63120	Q63120 [278-293]	278	293		ATP-binding cassette sub-family C member 2 OS=Rattus norvegicus OX=10116 GN=Abcc2 PE=1 SV=1	2	1830	High	High	0.0001039	0.0001342	7.439e-08	8.2e-08	5.6	4.74	0.25	0	1076	1	0	35.93													5869645	n/a	n/a	n/a	n/a	n/a	n/a
High	[K].QSQSQDVLVLEEAKKK.[S]	1xPhospho [S2(99.6)]	9.71994e-05	0.00122234	1	1	1	5	Q63120	Q63120 [278-293]	278	293	Q63120 1xPhospho [S279(99.6)]	ATP-binding cassette sub-family C member 2 OS=Rattus norvegicus OX=10116 GN=Abcc2 PE=1 SV=1	2	1909.96	High	High	0.0001039	0.0001342	4.227e-06	2.258e-06	6.28	4.14	0.61	0.02	801.8	1	0	45.91			2.51425e+06											n/a	High	n/a	n/a	n/a	High
High	[K].QSQSQDVLVLEEAK.[K]	2xPhospho [S2(100); S4(100)]	0.023453	0.00122234	1	1	1	4	Q63120	Q63120 [278-291]	278	291	Q63120 2xPhospho [S279(100); S281(100)]	ATP-binding cassette sub-family C member 2 OS=Rattus norvegicus OX=10116 GN=Abcc2 PE=1 SV=1	0	1733.74	High	High	0.0001039	0.0001342	0.01118	0.002419	2.96	2.03	0.48	0	127.3	1	0.01		NoQuanValues													n/a	High	n/a	n/a	n/a	High
High	[K].QSQSQDVLVLEEAK.[K]	1xDeamidated [Q1]; 2xPhospho [S2(100); S4(100)]	0.0277311	0.00122234	1	1	1	4	Q63120	Q63120 [278-291]	278	291	Q63120 2xPhospho [S279(100); S281(100)]	ATP-binding cassette sub-family C member 2 OS=Rattus norvegicus OX=10116 GN=Abcc2 PE=1 SV=1	0	1734.72	High	High	0.0001039	0.0001342	0.00702	0.003012	2.46	2.17	0.52	0.04	122	1	0	58.44			920891											n/a	High	n/a	n/a	n/a	n/a
High	[K].QSQSQDVLVLEEAKK.[K]	1xDeamidated [Q5]	0.000319839	0.00122234	1	1	1	1	Q63120	Q63120 [278-292]	278	292		ATP-binding cassette sub-family C member 2 OS=Rattus norvegicus OX=10116 GN=Abcc2 PE=1 SV=1	1	1702.89	n/a	High		0.0001342		1.024e-05	3.91								NoneMonoisotopic													n/a	n/a	n/a	n/a	n/a	n/a
High	[K].QSQSQDVLVLEEAKK.[K]	2xDeamidated [Q3; Q5]; 1xPhospho [S2(90.4)]	0.194455	0.0072694	1	1	1	1	Q63120	Q63120 [278-292]	278	292	Q63120 1xPhospho [S279(90.4)]	ATP-binding cassette sub-family C member 2 OS=Rattus norvegicus OX=10116 GN=Abcc2 PE=1 SV=1	0	1783.84	High	n/a	0.0003811		0.03131			1.22	1	0	69.7	1	2.9		NoQuanValues													n/a	High	n/a	n/a	n/a	n/a
High	[K].TTKDYPK.[S]		0.0566687	0.00122234	1	1	1	10	Q63120	Q63120 [297-303]	297	303		ATP-binding cassette sub-family C member 2 OS=Rattus norvegicus OX=10116 GN=Abcc2 PE=1 SV=1	1	852.446	High	High	0.0001039	0.0002534	0.005178	0.01055	1.13	1.15	0.47	0	142.8	1	0	17.79					19122.2		34476.3		56091.1		49048		31361.4	n/a	High	n/a	Peak Found	n/a	High
High	[K].TTKDYPKSWLIK.[S]		0.00457887	0.00122234	1	1	1	2	Q63120	Q63120 [297-308]	297	308		ATP-binding cassette sub-family C member 2 OS=Rattus norvegicus OX=10116 GN=Abcc2 PE=1 SV=1	2	1479.82	High	High	0.0001039	0.0001342	0.0001591	0.001055	3.81	2.92	0.55	0	341.6	1	0		NoQuanValues													n/a	n/a	n/a	n/a	n/a	n/a
High	[K].DYPKSWLIK.[S]		0.177298	0.0072694	1	1	1	4	Q63120	Q63120 [300-308]	300	308		ATP-binding cassette sub-family C member 2 OS=Rattus norvegicus OX=10116 GN=Abcc2 PE=1 SV=1	1	1149.63	High	High	0.0003811	0.0008946	0.02711	0.03949	1.8	1.38	0.37	0	182.3	1	0.1	48.97													14289134	n/a	n/a	n/a	n/a	n/a	n/a
High	[K].TFHVVILK.[S]		0.104829	0.00223104	1	1	1	4	Q63120	Q63120 [313-320]	313	320		ATP-binding cassette sub-family C member 2 OS=Rattus norvegicus OX=10116 GN=Abcc2 PE=1 SV=1	0	956.593	High	High	0.0003811	0.0003614	0.03008	0.01676	2.48	2.09	0.58	0	694.1	1	0	43.92													7.05837e+06	n/a	n/a	n/a	n/a	n/a	n/a
High	[K].TFHVVILKSFILKLIHDLLVFLNPQLLK.[L]		0.0373652	0.00122234	1	1	1	3	Q63120	Q63120 [313-340]	313	340		ATP-binding cassette sub-family C member 2 OS=Rattus norvegicus OX=10116 GN=Abcc2 PE=1 SV=1	0	3302.02	High	n/a	0.0001039		0.002902			2.29	0.7	0.06	119.4	1	0		NoQuanValues													n/a	n/a	n/a	n/a	n/a	n/a
High	[R].TTVMSSIYK.[K]	1xOxidation [M4]	0.0111363	0.00122234	1	1	1	195	Q63120	Q63120 [390-398]	390	398		ATP-binding cassette sub-family C member 2 OS=Rattus norvegicus OX=10116 GN=Abcc2 PE=1 SV=1	0	1045.52	High	High	0.0001039	0.0001342	0.00104	0.0009349	2.58	1.98	0.58	0	561.8	1	0	23.03			6.82535e+06		1.21278e+06		330171		5.81728e+06	21230.9	437993133	123764	5.37313e+07	n/a	High	n/a	High	n/a	High
High	[R].TTVMSSIYK.[K]		0.00434398	0.00122234	1	1	1	130	Q63120	Q63120 [390-398]	390	398		ATP-binding cassette sub-family C member 2 OS=Rattus norvegicus OX=10116 GN=Abcc2 PE=1 SV=1	0	1029.53	High	High	0.0001039	0.0001342	0.000407	0.0002821	2.38	2.21	0.61	0	585.1	1	0	29.46			44918052		11608801		3.32111e+06		1.21067e+08	120005	9.60455e+09	317849	655382592	n/a	High	n/a	High	n/a	High
High	[R].TTVMSSIYKK.[A]		0.0109048	0.00122234	1	1	1	6	Q63120	Q63120 [390-399]	390	399		ATP-binding cassette sub-family C member 2 OS=Rattus norvegicus OX=10116 GN=Abcc2 PE=1 SV=1	1	1157.62	High	High	0.0001039	0.0001342	0.0005256	0.0009332	2.34	2.14	0.62	0	709.3	1	0	24.99			234284		82637				324813		227546128		4250014	n/a	High	n/a	Peak Found	n/a	n/a
High	[K].KALTLSNLAR.[K]		0.0115533	0.00122234	1	1	1	4	Q63120	Q63120 [399-408]	399	408		ATP-binding cassette sub-family C member 2 OS=Rattus norvegicus OX=10116 GN=Abcc2 PE=1 SV=1	1	1086.66	High	High	0.0001039	0.0001342	0.0007793	0.0009794	2.4	2.17	0.57	0	502.6	1	0		NoQuanValues													n/a	n/a	n/a	n/a	n/a	n/a
High	[K].ALTLSNLAR.[K]		0.0114326	0.00122234	1	1	1	128	Q63120	Q63120 [400-408]	400	408		ATP-binding cassette sub-family C member 2 OS=Rattus norvegicus OX=10116 GN=Abcc2 PE=1 SV=1	0	958.568	High	High	0.0001039	0.0001342	0.001262	0.0009702	2.46	1.98	0.51	0	386.8	1	0	37.83			55860240		24755464		3463106		164565904	419656	7.06411e+09	1.18306e+06	5125247588	n/a	High	n/a	High	n/a	High
High	[K].ALTLSNLAR.[K]	1xDeamidated [N6]	0.0195233	0.00122234	1	1	1	18	Q63120	Q63120 [400-408]	400	408		ATP-binding cassette sub-family C member 2 OS=Rattus norvegicus OX=10116 GN=Abcc2 PE=1 SV=1	0	959.552	High	High	0.0001039	0.0001342	0.004451	0.00192	2.36	1.91	0.37	0	334.4	1	0	47.36			217094		50056.4								8623067	n/a	High	n/a	High	n/a	n/a
High	[K].ALTLSNLARKQYTIGETVNLMSVDSQK.[L]	1xDeamidated [N6]; 1xPhospho [T3(99.5)]	0.011195	0.00122234	1	1	1	6	Q63120	Q63120 [400-426]	400	426	Q63120 1xPhospho [T402(99.5)]	ATP-binding cassette sub-family C member 2 OS=Rattus norvegicus OX=10116 GN=Abcc2 PE=1 SV=1	2	3061.53	High	High	0.0001039	0.0001342	0.0005458	0.007892	2.88	2.91	1	0	422.5	1	0		NoQuanValues													n/a	n/a	n/a	n/a	n/a	n/a
High	[K].ALTLSNLAR.[K]	1xPhospho [S5(100)]	0.0759491	0.00223104	1	1	1	4	Q63120	Q63120 [400-408]	400	408	Q63120 1xPhospho [S404(100)]	ATP-binding cassette sub-family C member 2 OS=Rattus norvegicus OX=10116 GN=Abcc2 PE=1 SV=1	0	1038.53	High	High	0.0003811	0.0002534	0.02721	0.01096	2.69	1.36	0.36	0.15	246.6	1	0.02	65.96			3.33621e+06				1.28842e+06							n/a	High	n/a	n/a	n/a	High
High	[K].ALTLSNLARKQYTIGETVNLMSVDSQK.[L]	2xDeamidated [N6; Q11]; 1xPhospho [T3(97.9)]	0.011195	0.00122234	1	1	1	2	Q63120	Q63120 [400-426]	400	426	Q63120 1xPhospho [T402(97.9)]	ATP-binding cassette sub-family C member 2 OS=Rattus norvegicus OX=10116 GN=Abcc2 PE=1 SV=1	0	3062.51	High	n/a	0.0001039		0.0005458			2.91	1	0	422.5	1	0		NoQuanValues													n/a	n/a	n/a	n/a	n/a	n/a
High	[R].KQYTIGETVNLMSVDSQK.[L]	1xOxidation [M12]	1.03704e-09	0.00122234	1	1	1	196	Q63120	Q63120 [409-426]	409	426		ATP-binding cassette sub-family C member 2 OS=Rattus norvegicus OX=10116 GN=Abcc2 PE=1 SV=1	0	2057.02	High	High	0.0001039	0.0001342	1.202e-13	3.474e-12	6.23	4.83	0.78	0	2235.5	1	0	38.81			1.1799e+06		187322		1.51356e+06	4145.39	5.65073e+07	42856.7	1.64011e+08	96953.3	164834410	n/a	High	n/a	High	n/a	High
High	[R].KQYTIGETVNLMSVDSQK.[L]		2.0533e-09	0.00122234	1	1	1	165	Q63120	Q63120 [409-426]	409	426		ATP-binding cassette sub-family C member 2 OS=Rattus norvegicus OX=10116 GN=Abcc2 PE=1 SV=1	0	2041.03	High	High	0.0001039	0.0001342	1.471e-12	2.675e-12	6.49	4.1	0.73	0	1590.6	1	0	47.66			29327955	5036.52	2.45507e+06		15848125		6.33686e+08	22837.3	1.74295e+09	49611	1576408796	n/a	High	Peak Found	High	n/a	High
High	[R].KQYTIGETVNLMSVDSQK.[L]	1xDeamidated [N/Q]	1.37414e-08	0.00122234	1	1	2	62	Q63120	Q63120 [409-426]	409	426		ATP-binding cassette sub-family C member 2 OS=Rattus norvegicus OX=10116 GN=Abcc2 PE=1 SV=1	0	2042.01	High	High	0.0001039	0.0001342	8.42e-12	2.979e-11	4.3	4.07	0.7	0.03	1087.1	2	0	77.78									5.88342e+06					n/a	n/a	n/a	High	n/a	High
High	[R].KQYTIGETVNLMSVDSQK.[L]	1xDeamidated [N/Q]; 1xOxidation [M12]	3.26009e-07	0.00122234	1	1	2	36	Q63120	Q63120 [409-426]	409	426		ATP-binding cassette sub-family C member 2 OS=Rattus norvegicus OX=10116 GN=Abcc2 PE=1 SV=1	1	2058.01	High	High	0.0001039	0.0001342	6.266e-08	1.646e-09	4.16	3.42	1	0	410	2	0		NoQuanValues													n/a	n/a	n/a	High	n/a	High
High	[R].KQYTIGETVNLMSVDSQK.[L]	2xDeamidated [Q2; N10]	0.00145819	0.00122234	1	1	1	11	Q63120	Q63120 [409-426]	409	426		ATP-binding cassette sub-family C member 2 OS=Rattus norvegicus OX=10116 GN=Abcc2 PE=1 SV=1	1	2043	n/a	High		0.0001342		7.035e-05	2.67								NoQuanValues													n/a	High	n/a	n/a	n/a	n/a
High	[R].KQYTIGETVNLMSVDSQK.[L]	1xPhospho [T4(100)]	6.43119e-05	0.00122234	1	1	1	8	Q63120	Q63120 [409-426]	409	426	Q63120 1xPhospho [T412(100)]	ATP-binding cassette sub-family C member 2 OS=Rattus norvegicus OX=10116 GN=Abcc2 PE=1 SV=1	0	2120.99	High	High	0.0001039	0.0001342	5.754e-06	1.339e-06	6.35	4.06	0.66	0.03	577.2	1	0	68.13			2.40485e+06				451611							n/a	High	n/a	n/a	n/a	High
High	[R].KQYTIGETVNLMSVDSQK.[L]	2xDeamidated [Q2; N10]; 1xOxidation [M12]	0.000448723	0.00122234	1	1	1	7	Q63120	Q63120 [409-426]	409	426		ATP-binding cassette sub-family C member 2 OS=Rattus norvegicus OX=10116 GN=Abcc2 PE=1 SV=1	1	2058.99	Low	High	0.8224	0.0001342	1	1.568e-05	2.68	1.32	0.08	0	20.9	4	8.48		NoQuanValues													n/a	n/a	n/a	n/a	n/a	n/a
High	[R].KQYTIGETVNLMSVDSQK.[L]	1xDeamidated [N10]; 1xPhospho [T/S/Y]	0.037561	0.00122234	1	1	2	2	Q63120	Q63120 [409-426]	409	426	Q63120 1xPhospho [T/S/Y]	ATP-binding cassette sub-family C member 2 OS=Rattus norvegicus OX=10116 GN=Abcc2 PE=1 SV=1	1	2121.98	High	High	0.0001039	0.0001342	0.002931	0.005854	2.91	2.57	1	0	146.9	1	0		NoQuanValues													n/a	n/a	n/a	n/a	n/a	n/a
High	[R].KQYTIGETVNLMSVDSQK.[L]	1xDeamidated [N10]; 1xOxidation [M12]; 1xPhospho [T4(80.2)]	0.222739	0.00913888	1	1	1	2	Q63120	Q63120 [409-426]	409	426	Q63120 1xPhospho [T412(80.2)]	ATP-binding cassette sub-family C member 2 OS=Rattus norvegicus OX=10116 GN=Abcc2 PE=1 SV=1	1	2137.97	High	Low	0.0004665	0.8636	0.03856	1	0.58	1.71	1	0	135.3	1	0		NoQuanValues													n/a	n/a	n/a	n/a	n/a	n/a
High	[K].QYTIGETVNLMSVDSQK.[L]	1xOxidation [M11]	3.84478e-06	0.00122234	1	1	1	131	Q63120	Q63120 [410-426]	410	426		ATP-binding cassette sub-family C member 2 OS=Rattus norvegicus OX=10116 GN=Abcc2 PE=1 SV=1	0	1928.93	High	High	0.0001039	0.0001342	2.71e-07	3.768e-08	4.79	3.09	0.66	0	878.3	1	0	60.16			502941		270708				5.59813e+07	21242.5	6.95324e+07	100600	27102285	n/a	High	n/a	High	n/a	High
High	[K].QYTIGETVNLMSVDSQK.[L]		3.02961e-06	0.00122234	1	1	1	110	Q63120	Q63120 [410-426]	410	426		ATP-binding cassette sub-family C member 2 OS=Rattus norvegicus OX=10116 GN=Abcc2 PE=1 SV=1	0	1912.93	High	High	0.0001039	0.0001342	9.448e-08	2.775e-08	5.21	3.72	0.62	0	501.3	1	0	72.82			14816948		2.27438e+06		1.78791e+06		7.13895e+08	9329.38	4.82417e+09	75138.2	1.92559e+09	n/a	High	n/a	High	n/a	High
High	[K].QYTIGETVNLMSVDSQK.[L]	1xDeamidated [N/Q]; 1xOxidation [M11]	0.000262965	0.00122234	1	1	2	26	Q63120	Q63120 [410-426]	410	426		ATP-binding cassette sub-family C member 2 OS=Rattus norvegicus OX=10116 GN=Abcc2 PE=1 SV=1	0	1929.91	High	High	0.0001039	0.0001342	0.0002197	7.958e-06	3.18	1.97	0.46	0.1	141.3	3	0	54.26									6323188		8.82937e+06		10342956	n/a	n/a	n/a	n/a	n/a	n/a
High	[K].QYTIGETVNLMSVDSQK.[L]	1xDeamidated [N/Q]	4.05715e-05	0.00122234	1	1	2	25	Q63120	Q63120 [410-426]	410	426		ATP-binding cassette sub-family C member 2 OS=Rattus norvegicus OX=10116 GN=Abcc2 PE=1 SV=1	0	1913.92	High	High	0.0001039	0.0001342	1.246e-06	7.454e-07	3.77	3.19	0.66	0.04	695	3	0	72.82									583857		2627664889			n/a	n/a	n/a	High	n/a	n/a
High	[K].QYTIGETVNLMSVDSQK.[L]	2xDeamidated [Q1; N9]; 1xOxidation [M11]	0.0828011	0.00223104	1	1	1	5	Q63120	Q63120 [410-426]	410	426		ATP-binding cassette sub-family C member 2 OS=Rattus norvegicus OX=10116 GN=Abcc2 PE=1 SV=1	0	1930.9	High	High	0.002678	0.0002534	0.09877	0.01229	2.23	1.42	0.21	0.1	120.8	3	0.37		NoQuanValues													n/a	n/a	n/a	n/a	n/a	n/a
High	[K].QYTIGETVNLMSVDSQK.[L]	1xPhospho [T3(100)]	4.34627e-05	0.00122234	1	1	1	4	Q63120	Q63120 [410-426]	410	426	Q63120 1xPhospho [T412(100)]	ATP-binding cassette sub-family C member 2 OS=Rattus norvegicus OX=10116 GN=Abcc2 PE=1 SV=1	0	1992.9	High	High	0.0001039	0.0001342	1.948e-06	8.109e-07	4.66	3.03	0.71	0.04	1022.6	1	0	75.02			434147											n/a	High	n/a	n/a	n/a	High
High	[K].QYTIGETVNLMSVDSQK.[L]	2xDeamidated [Q1; N9]	0.00263309	0.00122234	1	1	1	3	Q63120	Q63120 [410-426]	410	426		ATP-binding cassette sub-family C member 2 OS=Rattus norvegicus OX=10116 GN=Abcc2 PE=1 SV=1	0	1914.9	Low	High	0.1745	0.0001342	0.8179	0.0001489	2.27	1.5	0.03	0	137.1	1	1.93		NoQuanValues													n/a	n/a	n/a	n/a	n/a	n/a
High	[R].ELGPSILAGVGVMVLLIPVNGVLATK.[I]		4.82789e-06	0.00122234	1	1	1	8	Q63120	Q63120 [454-479]	454	479		ATP-binding cassette sub-family C member 2 OS=Rattus norvegicus OX=10116 GN=Abcc2 PE=1 SV=1	0	2560.51	High	High	0.0001039	0.0001342	6.797e-08	5.01e-08	5.14	4.43	0.78	0	684.2	1	0		NoQuanValues													n/a	n/a	n/a	n/a	n/a	n/a
High	[R].ELGPSILAGVGVMVLLIPVNGVLATK.[I]	1xDeamidated [N20]	0.0260426	0.00122234	1	1	1	1	Q63120	Q63120 [454-479]	454	479		ATP-binding cassette sub-family C member 2 OS=Rattus norvegicus OX=10116 GN=Abcc2 PE=1 SV=1	0	2561.5	n/a	High		0.0001342		0.002772	2.32								NoQuanValues													n/a	n/a	n/a	n/a	n/a	n/a
High	[R].NIQVQNMK.[N]	1xOxidation [M7]	0.0490073	0.00122234	1	1	1	181	Q63120	Q63120 [482-489]	482	489		ATP-binding cassette sub-family C member 2 OS=Rattus norvegicus OX=10116 GN=Abcc2 PE=1 SV=1	0	990.504	High	High	0.0001039	0.0001342	0.009889	0.006246	1.71	1.59	0.6	0	266.3	1	0	32.37			4.23449e+06		1.75968e+06		953380		2.6022e+06	9615.63	4.22619e+06	51365.4	1.21291e+06	n/a	High	n/a	High	n/a	High
High	[R].NIQVQNMK.[N]		0.028766	0.00122234	1	1	1	124	Q63120	Q63120 [482-489]	482	489		ATP-binding cassette sub-family C member 2 OS=Rattus norvegicus OX=10116 GN=Abcc2 PE=1 SV=1	0	974.509	High	High	0.0001039	0.0001342	0.002424	0.003157	2.19	1.66	0.57	0	363.9	1	0	22.93			27027550		9095089		2.41094e+06		2.88935e+07	88979	85961712	276262	18711460	n/a	High	n/a	High	n/a	High
High	[R].NIQVQNMKNK.[D]		0.0184294	0.00122234	1	1	1	10	Q63120	Q63120 [482-491]	482	491		ATP-binding cassette sub-family C member 2 OS=Rattus norvegicus OX=10116 GN=Abcc2 PE=1 SV=1	1	1216.65	High	High	0.0001039	0.0001342	0.001088	0.002148	1.94	1.93	0.62	0	329.7	1	0	26.11			242977						53880.7					n/a	High	n/a	High	n/a	n/a
High	[R].NIQVQNMK.[N]	1xDeamidated [N/Q]	0.154696	0.0043309	1	1	3	8	Q63120	Q63120 [482-489]	482	489		ATP-binding cassette sub-family C member 2 OS=Rattus norvegicus OX=10116 GN=Abcc2 PE=1 SV=1	0	975.493	High	High	0.0003811	0.000581	0.03416	0.0285	1.88	1.23	0.45	0.14	51	1	0.04	57.21			1923620		170843		123801		4.79591e+06	2276.39		12850.8		n/a	High	n/a	Peak Found	n/a	Peak Found
High	[R].LKIMNEILSGIK.[I]		3.40669e-05	0.00122234	1	1	1	14	Q63120	Q63120 [495-506]	495	506		ATP-binding cassette sub-family C member 2 OS=Rattus norvegicus OX=10116 GN=Abcc2 PE=1 SV=1	1	1358.81	High	High	0.0001039	0.0001342	3.944e-07	5.955e-07	3.36	3.04	0.62	0.39	901.6	1	0	60.89			642957								9.23705e+06		1.54944e+07	n/a	High	n/a	n/a	n/a	n/a
High	[K].IMNEILSGIK.[I]	1xOxidation [M2]	0.000616284	0.00122234	1	1	1	282	Q63120	Q63120 [497-506]	497	506		ATP-binding cassette sub-family C member 2 OS=Rattus norvegicus OX=10116 GN=Abcc2 PE=1 SV=1	0	1133.62	High	High	0.0001039	0.0001342	3.383e-05	2.342e-05	2.51	2.36	0.63	0.54	545.4	1	0	48.39			1.07213e+07	4612.89	2.96053e+06	5084.3	1.75155e+06	5568.6	25247300	220028	2063386208	1.8112e+06	1.78634e+09	n/a	High	Peak Found	High	Peak Found	High
High	[K].IMNEILSGIK.[I]		0.000846297	0.00122234	1	1	1	227	Q63120	Q63120 [497-506]	497	506		ATP-binding cassette sub-family C member 2 OS=Rattus norvegicus OX=10116 GN=Abcc2 PE=1 SV=1	0	1117.63	High	High	0.0001039	0.0001342	5.775e-05	3.513e-05	2.25	2.24	0.36	0	687.7	1	0	50.02			49836028		1.05764e+07		4558654		229650624	160449	7.46878e+09	473883	1.04451e+10	n/a	High	n/a	High	n/a	High
High	[K].IMNEILSGIK.[I]	1xDeamidated [N3]	0.00495516	0.00122234	1	1	1	33	Q63120	Q63120 [497-506]	497	506		ATP-binding cassette sub-family C member 2 OS=Rattus norvegicus OX=10116 GN=Abcc2 PE=1 SV=1	0	1118.61	High	High	0.0001039	0.0001342	0.0003002	0.0003326	2.12	2.25	0.61	0.28	440.9	1	0	54.92											194057744			n/a	High	n/a	High	n/a	n/a
High	[K].IMNEILSGIK.[I]	1xDeamidated [N3]; 1xOxidation [M2]	0.0176724	0.00122234	1	1	1	24	Q63120	Q63120 [497-506]	497	506		ATP-binding cassette sub-family C member 2 OS=Rattus norvegicus OX=10116 GN=Abcc2 PE=1 SV=1	0	1134.61	n/a	High		0.0001342		0.001684	2.05								NoQuanValues													n/a	n/a	n/a	High	n/a	High
High	[K].IMNEILSGIKILK.[Y]		2.62814e-05	0.00122234	1	1	1	8	Q63120	Q63120 [497-509]	497	509		ATP-binding cassette sub-family C member 2 OS=Rattus norvegicus OX=10116 GN=Abcc2 PE=1 SV=1	1	1471.89	High	High	0.0001039	0.0001342	3.756e-07	4.297e-07	3.56	3.34	0.72	0	1561.5	1	0	70.28									2.20641e+06				23475094	n/a	High	n/a	n/a	n/a	n/a
High	[K].IMNEILSGIK.[I]	1xPhospho [S7(100)]	0.0198327	0.00122234	1	1	1	4	Q63120	Q63120 [497-506]	497	506	Q63120 1xPhospho [S503(100)]	ATP-binding cassette sub-family C member 2 OS=Rattus norvegicus OX=10116 GN=Abcc2 PE=1 SV=1	0	1197.59	High	High	0.0001039	0.0001342	0.002253	0.001958	3.1	1.48	0.22	0	296.6	1	0	69.8			9967745				2.26798e+06							n/a	High	n/a	n/a	n/a	High
High	[K].IMNEILSGIK.[I]	1xOxidation [M2]; 1xPhospho [S7(100)]	0.0360225	0.00122234	1	1	1	4	Q63120	Q63120 [497-506]	497	506	Q63120 1xPhospho [S503(100)]	ATP-binding cassette sub-family C member 2 OS=Rattus norvegicus OX=10116 GN=Abcc2 PE=1 SV=1	0	1213.59	High	High	0.0001039	0.0001342	0.006999	0.004194	2.73	0.99	0.52	0	193.5	1	0.01	60.06			274429				216143						1.77292e+06	n/a	High	n/a	n/a	n/a	High
High	[K].ILKYFAWEPSFQEQVQGIR.[K]		0.000174942	0.00122234	1	1	1	4	Q63120	Q63120 [507-525]	507	525		ATP-binding cassette sub-family C member 2 OS=Rattus norvegicus OX=10116 GN=Abcc2 PE=1 SV=1	1	2339.22	High	High	0.0001039	0.0001342	1.887e-06	4.752e-06	4.69	3.89	0.65	0	698.3	1	0	78.3									2.06558e+06					n/a	n/a	n/a	n/a	n/a	n/a
High	[K].YFAWEPSFQEQVQGIR.[K]		7.94191e-06	0.00122234	1	1	1	239	Q63120	Q63120 [510-525]	510	525		ATP-binding cassette sub-family C member 2 OS=Rattus norvegicus OX=10116 GN=Abcc2 PE=1 SV=1	0	1984.96	High	High	0.0001039	0.0001342	9.591e-08	9.439e-08	4.96	3.67	0.62	0	436.8	1	0	64.55			3.92438e+07	6794.63	1.09587e+06	3933.88	4112693		1.69225e+09	626900	1.13337e+10	1.29056e+06	1.41993e+10	n/a	High	Peak Found	High	Peak Found	High
High	[K].YFAWEPSFQEQVQGIR.[K]	1xDeamidated [Q]	0.000105234	0.00122234	1	1	3	66	Q63120	Q63120 [510-525]	510	525		ATP-binding cassette sub-family C member 2 OS=Rattus norvegicus OX=10116 GN=Abcc2 PE=1 SV=1	0	1985.94	High	High	0.0001039	0.0001342	6.315e-06	2.499e-06	4.96	3.27	0.65	0.07	707.1	1	0	73.79									1.60788e+07	78004.2		321799	38110516	n/a	n/a	n/a	n/a	n/a	n/a
High	[K].YFAWEPSFQEQVQGIR.[K]	1xPhospho [S7(100)]	0.000606585	0.00122234	1	1	2	8	Q63120	Q63120 [510-525]	510	525	Q63120 1xPhospho [S516(100)]	ATP-binding cassette sub-family C member 2 OS=Rattus norvegicus OX=10116 GN=Abcc2 PE=1 SV=1	0	2064.92	High	High	0.0001039	0.0001342	2.006e-05	2.302e-05	3.07	2.57	0.7	0.08	489.7	1	0	80.88			438696				183062							n/a	High	n/a	n/a	n/a	High
High	[K].YFAWEPSFQEQVQGIRK.[K]		0.00295692	0.00122234	1	1	1	2	Q63120	Q63120 [510-526]	510	526		ATP-binding cassette sub-family C member 2 OS=Rattus norvegicus OX=10116 GN=Abcc2 PE=1 SV=1	1	2113.05	High	High	0.0001039	0.0001342	0.0001514	0.0001724	4.07	3.23	0.55	0	286.8	1	0		NoQuanValues													n/a	n/a	n/a	n/a	n/a	n/a
High	[K].YFAWEPSFQEQVQGIR.[K]	2xDeamidated [Q9; Q11]	0.149627	0.0043309	1	1	1	2	Q63120	Q63120 [510-525]	510	525		ATP-binding cassette sub-family C member 2 OS=Rattus norvegicus OX=10116 GN=Abcc2 PE=1 SV=1	0	1986.92	Low	High	0.6226	0.0004667	1	0.02711	3.18	0.75	0.31	0	20.5	1	0.34		NoQuanValues													n/a	n/a	n/a	n/a	n/a	n/a
High	[K].YFAWEPSFQEQVQGIRKK.[E]		0.0578532	0.00122234	1	1	1	1	Q63120	Q63120 [510-527]	510	527		ATP-binding cassette sub-family C member 2 OS=Rattus norvegicus OX=10116 GN=Abcc2 PE=1 SV=1	0	2241.15	High	n/a	0.0001039		0.00532			2.38	0.58	0.19	131.4	1	0		NoQuanValues													n/a	n/a	n/a	n/a	n/a	n/a
High	[K].ELKNLLR.[F]		0.119186	0.00223104	1	1	1	8	Q63120	Q63120 [528-534]	528	534		ATP-binding cassette sub-family C member 2 OS=Rattus norvegicus OX=10116 GN=Abcc2 PE=1 SV=1	1	885.552	High	High	0.0001039	0.0006879	0.01503	0.02927	1.27	1.09	0.44	0.44	132.9	1	0.03	41.69			721088		174853		309988		108411			17451.7		n/a	High	n/a	High	n/a	High
High	[K].NLLRFGQLQSLLIFILQITPILVSVVTFSVYVLVDSANVLNAEK.[A]	1xDeamidated [N/Q]	8.72195e-08	0.00122234	1	1	5	41	Q63120	Q63120 [531-574]	531	574		ATP-binding cassette sub-family C member 2 OS=Rattus norvegicus OX=10116 GN=Abcc2 PE=1 SV=1	1	4888.78	High	High	0.0001039	0.0001342	1.777e-09	3.093e-10	6.52	5.75	1	0	524.6	1	0	102.49		11277.3	9686.47	14177.3		5609.45	8650.38	67908.4						Peak Found	High	High	High	High	High
High	[K].NLLRFGQLQSLLIFILQITPILVSVVTFSVYVLVDSANVLNAEK.[A]		1.30433e-07	0.00122234	1	1	1	37	Q63120	Q63120 [531-574]	531	574		ATP-binding cassette sub-family C member 2 OS=Rattus norvegicus OX=10116 GN=Abcc2 PE=1 SV=1	0	4887.8	High	High	0.0001039	0.0001342	9.126e-11	1.768e-09	6.36	6.12	1	0	693.5	1	0	102.5		105345	91219.2	97084.4	82309.8	62401.5	77568.2	82510.2						High	High	High	High	High	High
High	[K].NLLRFGQLQSLLIFILQITPILVSVVTFSVYVLVDSANVLNAEK.[A]	2xDeamidated [N/Q]	1.11866e-07	0.00122234	1	1	4	18	Q63120	Q63120 [531-574]	531	574		ATP-binding cassette sub-family C member 2 OS=Rattus norvegicus OX=10116 GN=Abcc2 PE=1 SV=1	0	4889.77	High	High	0.0001039	0.0001342	0.001144	4.23e-10	5.96	2.73	1	0	32.7	1	0		NoQuanValues													n/a	High	High	High	High	High
High	[K].NLLRFGQLQSLLIFILQITPILVSVVTFSVYVLVDSANVLNAEK.[A]	3xDeamidated [Q7; Q9; Q17]	0.000525879	0.00122234	1	1	1	8	Q63120	Q63120 [531-574]	531	574		ATP-binding cassette sub-family C member 2 OS=Rattus norvegicus OX=10116 GN=Abcc2 PE=1 SV=1	1	4890.75	Low	High	0.2881	0.0001342	0.9255	1.913e-05	4.12	1.36	1	0	7.3	1	0.54		NoQuanValues													n/a	High	n/a	High	High	High
High	[R].FGQLQSLLIFILQITPILVSVVTFSVYVLVDSANVLNAEK.[A]	1xDeamidated [N/Q]	5.86326e-08	0.00122234	1	1	3	75	Q63120	Q63120 [535-574]	535	574		ATP-binding cassette sub-family C member 2 OS=Rattus norvegicus OX=10116 GN=Abcc2 PE=1 SV=1	0	4392.47	High	High	0.0001039	0.0001342	5.625e-10	1.864e-10	6.93	5.99	1	0	633.5	2	0	98.06		45962.8	88791.9	28899.1	34124.2	138692	41241.8	93777.4				8107099		Peak Found	High	High	High	High	High
High	[R].FGQLQSLLIFILQITPILVSVVTFSVYVLVDSANVLNAEK.[A]		4.05056e-07	0.00122234	1	1	1	70	Q63120	Q63120 [535-574]	535	574		ATP-binding cassette sub-family C member 2 OS=Rattus norvegicus OX=10116 GN=Abcc2 PE=1 SV=1	0	4391.49	High	High	0.0001039	0.0001342	4.314e-10	5.223e-09	6.07	5.94	1	0	580	1	0	98.06		208218	207318	138261	161551	184753	139371	170189				1.04747e+07		High	High	High	High	High	High
High	[R].FGQLQSLLIFILQITPILVSVVTFSVYVLVDSANVLNAEK.[A]	2xDeamidated [N/Q]	9.60197e-07	0.00122234	1	1	2	26	Q63120	Q63120 [535-574]	535	574		ATP-binding cassette sub-family C member 2 OS=Rattus norvegicus OX=10116 GN=Abcc2 PE=1 SV=1	0	4393.46	High	High	0.0001039	0.0001342	7.012e-05	6.477e-09	4.32	3.1	1	0	138.6	1	0		NoQuanValues													n/a	High	High	High	High	High
High	[R].FGQLQSLLIFILQITPILVSVVTFSVYVLVDSANVLNAEK.[A]	3xDeamidated [Q3; Q5; Q13]	4.78091e-05	0.00122234	1	1	1	19	Q63120	Q63120 [535-574]	535	574		ATP-binding cassette sub-family C member 2 OS=Rattus norvegicus OX=10116 GN=Abcc2 PE=1 SV=1	0	4394.44	Low	High	0.1426	0.0001342	0.7714	9.186e-07	5.28	0.6	1	0	2.4	1	0.03		NoQuanValues													n/a	High	High	High	High	High
High	[K].AFTSITLFNILR.[F]		0.000504095	0.00122234	1	1	1	47	Q63120	Q63120 [575-586]	575	586		ATP-binding cassette sub-family C member 2 OS=Rattus norvegicus OX=10116 GN=Abcc2 PE=1 SV=1	0	1395.8	High	High	0.0001039	0.0001342	1.523e-05	1.814e-05	2.96	2.7	0.71	0	628.5	1	0	94.16									874837312		1593091128		592595584	n/a	High	n/a	n/a	n/a	n/a
High	[K].AFTSITLFNILRFPLSMLPMVTSSILQASVSVDR.[L]		8.04291e-10	0.00122234	1	1	1	24	Q63120	Q63120 [575-608]	575	608		ATP-binding cassette sub-family C member 2 OS=Rattus norvegicus OX=10116 GN=Abcc2 PE=1 SV=1	1	3755.03	High	High	0.0001039	0.0001342	1.291e-12	8.14e-13	8.03	6.26	0.75	0	924.1	1	0	96.3									58603670	179443	25416122			High	n/a	n/a	n/a	High	n/a
High	[K].AFTSITLFNILRFPLSMLPMVTSSILQASVSVDRLER.[Y]		1.51402e-06	0.00122234	1	1	1	10	Q63120	Q63120 [575-611]	575	611		ATP-binding cassette sub-family C member 2 OS=Rattus norvegicus OX=10116 GN=Abcc2 PE=1 SV=1	2	4153.26	High	High	0.0001039	0.0001342	2.631e-09	2.168e-08	7.83	5.54	0.71	0	103.1	1	0		NoQuanValues													n/a	n/a	n/a	n/a	n/a	n/a
High	[K].AFTSITLFNILRFPLSMLPMVTSSILQASVSVDR.[L]	2xOxidation [M17; M20]; 1xPhospho [T/S]	0.061234	0.00122234	1	1	2	9	Q63120	Q63120 [575-608]	575	608	Q63120 1xPhospho [T/S]	ATP-binding cassette sub-family C member 2 OS=Rattus norvegicus OX=10116 GN=Abcc2 PE=1 SV=1	0	3866.98	High	n/a	0.0001039		0.005792			1.58	1	0	31.7	2	1.16		NoQuanValues													n/a	n/a	n/a	n/a	n/a	n/a
High	[K].AFTSITLFNILR.[F]	1xDeamidated [N9]	0.100737	0.00223104	1	1	1	5	Q63120	Q63120 [575-586]	575	586		ATP-binding cassette sub-family C member 2 OS=Rattus norvegicus OX=10116 GN=Abcc2 PE=1 SV=1	0	1396.78	n/a	High		0.0003614		0.01598	1.46								NoQuanValues													n/a	n/a	n/a	n/a	n/a	n/a
High	[K].AFTSITLFNILRFPLSMLPMVTSSILQASVSVDR.[L]	1xDeamidated [N9]	1.08456e-06	0.00122234	1	1	1	4	Q63120	Q63120 [575-608]	575	608		ATP-binding cassette sub-family C member 2 OS=Rattus norvegicus OX=10116 GN=Abcc2 PE=1 SV=1	0	3756.01	High	High	0.0001039	0.0001342	9.022e-07	7.553e-09	6.63	4.43	0.59	0.03	389.9	2	0		NoQuanValues													n/a	n/a	n/a	n/a	n/a	n/a
High	[K].AFTSITLFNILRFPLSMLPMVTSSILQASVSVDR.[L]	2xDeamidated [N9; Q27]	0.000323242	0.00122234	1	1	1	3	Q63120	Q63120 [575-608]	575	608		ATP-binding cassette sub-family C member 2 OS=Rattus norvegicus OX=10116 GN=Abcc2 PE=1 SV=1	0	3757	Low	High	0.3922	0.0001342	0.9767	1.033e-05	3.28	1.14	0.42	0.23	2.9	2	0.12		NoQuanValues													n/a	n/a	n/a	n/a	n/a	n/a
High	[K].AFTSITLFNILRFPLSMLPMVTSSILQASVSVDR.[L]	1xDeamidated [N9]; 2xOxidation [M17; M20]; 1xPhospho [T/S]	0.154696	0.0043309	1	1	1	3	Q63120	Q63120 [575-608]	575	608	Q63120 1xPhospho [T/S]	ATP-binding cassette sub-family C member 2 OS=Rattus norvegicus OX=10116 GN=Abcc2 PE=1 SV=1	0	3867.97	High	n/a	0.000201		0.02198			2.02	1	0	42.9	1	0.6	67.5													10218561	n/a	n/a	n/a	n/a	n/a	n/a
High	[K].AFTSITLFNILRFPLSMLPMVTSSILQASVSVDR.[L]	1xPhospho [T/S]	0.000458317	0.00122234	1	1	1	2	Q63120	Q63120 [575-608]	575	608	Q63120 1xPhospho [T/S]	ATP-binding cassette sub-family C member 2 OS=Rattus norvegicus OX=10116 GN=Abcc2 PE=1 SV=1	1	3834.99	High	High	0.0001039	0.0001342	5.857e-05	1.61e-05	4.02	3.33	1	0	309.2	2	0		NoQuanValues													n/a	n/a	n/a	n/a	n/a	n/a
High	[K].AFTSITLFNILRFPLSMLPMVTSSILQASVSVDR.[L]	1xDeamidated [N9]; 1xOxidation [M17]	8.41824e-06	0.00122234	1	1	1	2	Q63120	Q63120 [575-608]	575	608		ATP-binding cassette sub-family C member 2 OS=Rattus norvegicus OX=10116 GN=Abcc2 PE=1 SV=1	1	3772.01	High	High	0.0001039	0.0001342	8.634e-06	1.017e-07	4.9	4.98	1	0	205.6	2	0		NoQuanValues													n/a	n/a	n/a	n/a	n/a	n/a
High	[K].AFTSITLFNILRFPLSMLPMVTSSILQASVSVDR.[L]	1xOxidation [M20]	0.000289246	0.00122234	1	1	1	2	Q63120	Q63120 [575-608]	575	608		ATP-binding cassette sub-family C member 2 OS=Rattus norvegicus OX=10116 GN=Abcc2 PE=1 SV=1	1	3771.02	High	High	0.0001039	0.0001342	2.829e-05	8.97e-06	5.09	3.77	0.64	0.02	268.5	1	0		NoQuanValues													n/a	n/a	n/a	n/a	n/a	n/a
High	[R].FPLSMLPMVTSSILQASVSVDR.[L]		1.09521e-07	0.00122234	1	1	1	77	Q63120	Q63120 [587-608]	587	608		ATP-binding cassette sub-family C member 2 OS=Rattus norvegicus OX=10116 GN=Abcc2 PE=1 SV=1	0	2378.25	High	High	0.0001039	0.0001342	1.465e-10	4.12e-10	5.97	4.13	0.77	0	1199.6	1	0	89.43									1683877120	113303	4.23885e+09	18969.3	1815585152	n/a	n/a	n/a	n/a	n/a	n/a
High	[R].FPLSMLPMVTSSILQASVSVDR.[L]	1xOxidation [M]	1.32522e-07	0.00122234	1	1	2	49	Q63120	Q63120 [587-608]	587	608		ATP-binding cassette sub-family C member 2 OS=Rattus norvegicus OX=10116 GN=Abcc2 PE=1 SV=1	0	2394.24	High	High	0.0001039	0.0001342	6.21e-10	5.267e-10	5.16	5.41	0.72	0.03	1164.5	1	0	94.69									742513680	163919	184349808	742984	329389248	n/a	n/a	n/a	n/a	n/a	n/a
High	[R].FPLSMLPMVTSSILQASVSVDR.[L]	2xOxidation [M5; M8]	2.88393e-08	0.00122234	1	1	1	32	Q63120	Q63120 [587-608]	587	608		ATP-binding cassette sub-family C member 2 OS=Rattus norvegicus OX=10116 GN=Abcc2 PE=1 SV=1	0	2410.24	High	High	0.0001039	0.0001342	1.261e-10	7.597e-11	6.79	5.78	0.69	0	1252.2	1	0	94.09									341574928	2144125	104561648	1.25283e+06	71359664	n/a	n/a	n/a	n/a	n/a	n/a
High	[R].FPLSMLPMVTSSILQASVSVDR.[L]	1xPhospho [S4(100)]	0.0045071	0.00122234	1	1	3	17	Q63120	Q63120 [587-608]	587	608	Q63120 1xPhospho [S590(100)]	ATP-binding cassette sub-family C member 2 OS=Rattus norvegicus OX=10116 GN=Abcc2 PE=1 SV=1	0	2458.21	High	High	0.0001039	0.0001342	0.0004407	0.0002944	3.5	2.76	1	0	213.6	1	0	86.76									1.23263e+06					n/a	n/a	n/a	n/a	n/a	n/a
High	[R].FPLSMLPMVTSSILQASVSVDR.[L]	1xDeamidated [Q15]	1.2131e-05	0.00122234	1	1	1	11	Q63120	Q63120 [587-608]	587	608		ATP-binding cassette sub-family C member 2 OS=Rattus norvegicus OX=10116 GN=Abcc2 PE=1 SV=1	0	2379.23	n/a	High		0.0001342		1.61e-07	4.5								NoQuanValues													n/a	n/a	n/a	n/a	n/a	n/a
High	[R].FPLSMLPMVTSSILQASVSVDR.[L]	1xDeamidated [Q15]; 1xOxidation [M5]	6.70403e-06	0.00122234	1	1	1	8	Q63120	Q63120 [587-608]	587	608		ATP-binding cassette sub-family C member 2 OS=Rattus norvegicus OX=10116 GN=Abcc2 PE=1 SV=1	0	2395.22	n/a	High		0.0001342		7.612e-08	5.55								NoQuanValues													n/a	n/a	n/a	n/a	n/a	n/a
High	[R].FPLSMLPMVTSSILQASVSVDR.[L]	1xOxidation [M8]; 1xPhospho [T10(98.2)]	0.0232086	0.00122234	1	1	2	4	Q63120	Q63120 [587-608]	587	608	Q63120 1xPhospho [T596(98.2)]	ATP-binding cassette sub-family C member 2 OS=Rattus norvegicus OX=10116 GN=Abcc2 PE=1 SV=1	0	2474.21	High	High	0.0001039	0.0001342	0.00298	0.002399	3.11	2.37	1	0	32	1	0.99		NoQuanValues													n/a	n/a	n/a	n/a	n/a	n/a
High	[R].FPLSMLPMVTSSILQASVSVDRLER.[Y]		1.37022e-05	0.00122234	1	1	1	4	Q63120	Q63120 [587-611]	587	611		ATP-binding cassette sub-family C member 2 OS=Rattus norvegicus OX=10116 GN=Abcc2 PE=1 SV=1	1	2776.47	High	High	0.0001039	0.0001342	1.978e-07	1.879e-07	4.46	3.57	0.63	0	354.8	1	0		NoQuanValues													n/a	n/a	n/a	n/a	n/a	n/a
High	[R].FPLSMLPMVTSSILQASVSVDRLER.[Y]	1xDeamidated [Q15]	2.2185e-05	0.00122234	1	1	1	2	Q63120	Q63120 [587-611]	587	611		ATP-binding cassette sub-family C member 2 OS=Rattus norvegicus OX=10116 GN=Abcc2 PE=1 SV=1	1	2777.46	High	High	0.0001039	0.0001342	9.679e-06	3.469e-07	4.41	3.7	0.57	0.06	70.5	2	0		NoQuanValues													n/a	n/a	n/a	n/a	n/a	n/a
High	[R].FPLSMLPMVTSSILQASVSVDR.[L]	1xDeamidated [Q15]; 2xOxidation [M5; M8]	0.00112572	0.00122234	1	1	1	1	Q63120	Q63120 [587-608]	587	608		ATP-binding cassette sub-family C member 2 OS=Rattus norvegicus OX=10116 GN=Abcc2 PE=1 SV=1	0	2411.22	n/a	High		0.0001342		5.031e-05	3.28								NoneMonoisotopic													n/a	n/a	n/a	n/a	n/a	n/a
High	[R].FPLSMLPMVTSSILQASVSVDR.[L]	2xOxidation [M5; M8]; 1xPhospho [T10(51.8)]	0.230816	0.00913888	1	1	1	1	Q63120	Q63120 [587-608]	587	608	Q63120 1xPhospho [T596(51.8)]	ATP-binding cassette sub-family C member 2 OS=Rattus norvegicus OX=10116 GN=Abcc2 PE=1 SV=1	0	2490.2	High	n/a	0.0004665		0.04089			1.37	0.01	0	31.1	1	3.33		NoQuanValues													n/a	n/a	n/a	n/a	n/a	n/a
High	[R].LERYLGGDDLDTSAIR.[R]	1xPhospho [Y4(100)]	0.0102387	0.00122234	1	1	1	6	Q63120	Q63120 [609-624]	609	624	Q63120 1xPhospho [Y612(100)]	ATP-binding cassette sub-family C member 2 OS=Rattus norvegicus OX=10116 GN=Abcc2 PE=1 SV=1	1	1873.87	High	High	0.0001039	0.0001342	0.001124	0.0008427	2.43	1.93	0.61	0	164.7	1	0	40.13											51091572			n/a	n/a	n/a	n/a	n/a	n/a
High	[R].LERYLGGDDLDTSAIR.[R]		8.83631e-05	0.00122234	1	1	1	4	Q63120	Q63120 [609-624]	609	624		ATP-binding cassette sub-family C member 2 OS=Rattus norvegicus OX=10116 GN=Abcc2 PE=1 SV=1	1	1793.9	High	High	0.0001039	0.0001342	1.166e-06	2.001e-06	3.05	2.94	0.68	0	480.1	1	0		NoQuanValues													n/a	n/a	n/a	High	n/a	n/a
High	[R].YLGGDDLDTSAIR.[R]		0.000101405	0.00122234	1	1	1	211	Q63120	Q63120 [612-624]	612	624		ATP-binding cassette sub-family C member 2 OS=Rattus norvegicus OX=10116 GN=Abcc2 PE=1 SV=1	0	1395.68	High	High	0.0001039	0.0001342	5.392e-06	2.385e-06	2.86	2.85	0.73	0	557.5	1	0	39.82			1.17975e+08	6487.82	2.43939e+07	4807.65	1.64457e+07	4847.1	2.25053e+08	395620	1.25807e+10	1.6648e+06	5.56451e+09	n/a	High	Peak Found	High	Peak Found	High
High	[R].YLGGDDLDTSAIR.[R]	1xPhospho [T9(99.7)]	0.000434705	0.00122234	1	1	4	14	Q63120	Q63120 [612-624]	612	624	Q63120 1xPhospho [T620(99.7)]	ATP-binding cassette sub-family C member 2 OS=Rattus norvegicus OX=10116 GN=Abcc2 PE=1 SV=1	0	1475.64	High	High	0.0001039	0.0001342	6.099e-05	1.505e-05	3.89	1.91	0.67	0.1	329.7	1	0	57.32			1.78796e+07				8.84883e+06							n/a	High	n/a	n/a	n/a	High
High	[R].YLGGDDLDTSAIRR.[V]		0.0089313	0.00122234	1	1	1	7	Q63120	Q63120 [612-625]	612	625		ATP-binding cassette sub-family C member 2 OS=Rattus norvegicus OX=10116 GN=Abcc2 PE=1 SV=1	1	1551.78	High	High	0.0001039	0.0001342	0.0004008	0.001785	2.46	1.9	0.57	0	175.9	1	0	34.59											30421780			n/a	High	n/a	High	n/a	n/a
High	[R].RVSNFDK.[A]		0.0150204	0.00122234	1	1	1	11	Q63120	Q63120 [625-631]	625	631		ATP-binding cassette sub-family C member 2 OS=Rattus norvegicus OX=10116 GN=Abcc2 PE=1 SV=1	1	865.453	High	High	0.0001039	0.0001342	0.0008215	0.004632	2.36	1.81	0.47	0	834.6	1	0.01	20.25			6.48079e+06		1.66831e+06		6.72253e+06		1.75216e+06		1.59156e+06	42605.7	1.33185e+06	n/a	High	n/a	High	n/a	High
High	[R].RVSNFDKAVK.[F]	1xPhospho [S3(100)]	0.234941	0.00913888	1	1	1	4	Q63120	Q63120 [625-634]	625	634	Q63120 1xPhospho [S627(100)]	ATP-binding cassette sub-family C member 2 OS=Rattus norvegicus OX=10116 GN=Abcc2 PE=1 SV=1	2	1243.62	High	High	0.0004665	0.002918	0.04197	0.09703	3.64	1.59	0.51	0	319.8	1	0.01	28.98			899791											n/a	High	n/a	n/a	n/a	n/a
High	[R].VSNFDKAVK.[F]		0.00120574	0.00122234	1	1	1	8	Q63120	Q63120 [626-634]	626	634		ATP-binding cassette sub-family C member 2 OS=Rattus norvegicus OX=10116 GN=Abcc2 PE=1 SV=1	1	1007.55	High	High	0.0001039	0.0001342	2.53e-05	0.0001672	3.09	2.53	0.56	0	1466	1	0	26.05			4386298		1.01481e+06		937581		38639.5		20877046			n/a	High	n/a	High	n/a	High
High	[K].FSEASFTWDPDLEATIQDVNLDIKPGQLVAVVGTVGSGK.[S]		3.32177e-10	0.00122234	1	1	1	132	Q63120	Q63120 [635-673]	635	673		ATP-binding cassette sub-family C member 2 OS=Rattus norvegicus OX=10116 GN=Abcc2 PE=1 SV=1	0	4104.08	High	High	0.0001039	0.0001342	2.564e-12	2.646e-13	9.31	7.61	0.78	0	879.7	1	0	94.28									2.34588e+09	11691039	2.01626e+09	50362361	1122527675	n/a	n/a	n/a	n/a	n/a	n/a
High	[K].FSEASFTWDPDLEATIQDVNLDIKPGQLVAVVGTVGSGK.[S]	1xDeamidated [N/Q]	5.61551e-09	0.00122234	1	1	2	94	Q63120	Q63120 [635-673]	635	673		ATP-binding cassette sub-family C member 2 OS=Rattus norvegicus OX=10116 GN=Abcc2 PE=1 SV=1	0	4105.07	High	High	0.0001039	0.0001342	2.473e-11	9.552e-12	7.93	5.9	0.77	0.01	623	2	0	97.89									457668		33980.8			n/a	n/a	n/a	n/a	n/a	n/a
High	[K].FSEASFTWDPDLEATIQDVNLDIKPGQLVAVVGTVGSGK.[S]	2xDeamidated [N/Q]	4.17793e-08	0.00122234	1	1	3	30	Q63120	Q63120 [635-673]	635	673		ATP-binding cassette sub-family C member 2 OS=Rattus norvegicus OX=10116 GN=Abcc2 PE=1 SV=1	0	4106.05	High	High	0.0001039	0.0001342	2.637e-08	1.219e-10	6.38	3.66	1	0	54.7	2	0	99.3											33980.8			n/a	n/a	n/a	n/a	n/a	n/a
High	[K].FSEASFTWDPDLEATIQDVNLDIKPGQLVAVVGTVGSGK.[S]	3xDeamidated [Q17; N20; Q27]	1.44473e-05	0.00122234	1	1	1	10	Q63120	Q63120 [635-673]	635	673		ATP-binding cassette sub-family C member 2 OS=Rattus norvegicus OX=10116 GN=Abcc2 PE=1 SV=1	0	4107.03	Medium	High	0.0246	0.0001342	0.3856	2.017e-07	6.54	1.28	1	0	13.5	1	0.1		NoQuanValues													n/a	n/a	n/a	n/a	n/a	n/a
High	[K].SSLVSAMLGEMENVHGHITIQGSTAYVPQQSWIQNGTIK.[D]	2xOxidation [M7; M11]; 1xPhospho [S5(93.6)]	0.000569292	0.00122234	1	1	7	289	Q63120	Q63120 [674-712]	674	712	Q63120 1xPhospho [S678(93.6)]	ATP-binding cassette sub-family C member 2 OS=Rattus norvegicus OX=10116 GN=Abcc2 PE=1 SV=1	0	4324.04	High	High	0.0001039	0.0001342	8.998e-06	0.004075	4.64	3.53	1	0	171.2	1	0	64.49		37259.2		77369.9		24266.4	512742	91164.8	6.38779e+08	749169	78666029	1.76248e+06	5.38035e+08	Peak Found	n/a	High	n/a	High	High
High	[K].SSLVSAMLGEMENVHGHITIQGSTAYVPQQSWIQNGTIK.[D]	1xOxidation [M]	9.5435e-08	0.00122234	1	1	2	147	Q63120	Q63120 [674-712]	674	712		ATP-binding cassette sub-family C member 2 OS=Rattus norvegicus OX=10116 GN=Abcc2 PE=1 SV=1	0	4228.08	High	High	0.0001039	0.0001342	9.967e-10	3.46e-10	8.04	6.26	0.69	0.09	361.5	1	0	78.28		96757		47398.5		22058.3			4.00678e+08	413122	9441961	2.0401e+06	4.99195e+06	Peak Found	High	High	n/a	Peak Found	n/a
High	[K].SSLVSAMLGEMENVHGHITIQGSTAYVPQQSWIQNGTIK.[D]	2xOxidation [M7; M11]	5.68914e-06	0.00122234	1	1	1	94	Q63120	Q63120 [674-712]	674	712		ATP-binding cassette sub-family C member 2 OS=Rattus norvegicus OX=10116 GN=Abcc2 PE=1 SV=1	0	4244.08	High	High	0.0001039	0.0001342	1.457e-07	6.163e-08	7.18	5.19	0.66	0	317.1	1	0	70.68		50445.4		32639.7		32708.9		9020.02	6.73858e+07	219425		279831		Peak Found	n/a	High	n/a	High	n/a
High	[K].SSLVSAMLGEMENVHGHITIQGSTAYVPQQSWIQNGTIK.[D]	1xDeamidated [N/Q]; 2xOxidation [M7; M11]	2.16053e-05	0.00122234	1	1	6	89	Q63120	Q63120 [674-712]	674	712		ATP-binding cassette sub-family C member 2 OS=Rattus norvegicus OX=10116 GN=Abcc2 PE=1 SV=1	0	4245.06	High	High	0.0001039	0.0001342	3.44e-06	3.345e-07	5.14	3.68	1	0	152.7	2	0	93.06		42613		34855.7		13656.1		15384.7	2.23938e+06	43956.9				Peak Found	n/a	High	n/a	Peak Found	n/a
High	[K].SSLVSAMLGEMENVHGHITIQGSTAYVPQQSWIQNGTIK.[D]		3.38045e-08	0.00122234	1	1	1	81	Q63120	Q63120 [674-712]	674	712		ATP-binding cassette sub-family C member 2 OS=Rattus norvegicus OX=10116 GN=Abcc2 PE=1 SV=1	0	4212.09	High	High	0.0001039	0.0001342	1.432e-11	1.499e-10	7.19	6.31	0.73	0	361.6	1	0	93.86									1248828038		1268675168	26031758	1218034848	n/a	High	n/a	n/a	n/a	High
High	[K].SSLVSAMLGEMENVHGHITIQGSTAYVPQQSWIQNGTIK.[D]	1xDeamidated [N/Q]; 1xOxidation [M]	1.21212e-06	0.00122234	1	1	10	78	Q63120	Q63120 [674-712]	674	712		ATP-binding cassette sub-family C member 2 OS=Rattus norvegicus OX=10116 GN=Abcc2 PE=1 SV=1	0	4229.06	High	High	0.0001039	0.0001342	3.839e-08	8.714e-09	7.41	5.41	1	0	391.6	2	0	79.66		10489.8		22082.9	56944.2			15542.3	1.01027e+07	47231.8	5.54295e+06	202148	2.04403e+06	Peak Found	n/a	High	High	n/a	n/a
High	[K].SSLVSAMLGEMENVHGHITIQGSTAYVPQQSWIQNGTIK.[D]	1xDeamidated [N/Q]	2.2131e-08	0.00122234	1	1	6	69	Q63120	Q63120 [674-712]	674	712		ATP-binding cassette sub-family C member 2 OS=Rattus norvegicus OX=10116 GN=Abcc2 PE=1 SV=1	0	4213.07	High	High	0.0001039	0.0001342	8.005e-12	1.814e-10	6.97	6.43	1	0	436.7	1	0	92.92									5.16023e+07		23762067			n/a	n/a	n/a	n/a	n/a	n/a
High	[K].SSLVSAMLGEMENVHGHITIQGSTAYVPQQSWIQNGTIK.[D]	1xDeamidated [N/Q]; 1xOxidation [M]; 1xPhospho [T37(100)]	0.000703365	0.00122234	1	1	16	54	Q63120	Q63120 [674-712]	674	712	Q63120 1xPhospho [T710(100)]	ATP-binding cassette sub-family C member 2 OS=Rattus norvegicus OX=10116 GN=Abcc2 PE=1 SV=1	0	4309.03	High	High	0.0001039	0.0001342	2.015e-05	2.782e-05	4.07	3.8	1	0	113.9	2	5.16	59.96									2.13138e+07				20134766	n/a	n/a	n/a	n/a	n/a	n/a
High	[K].SSLVSAMLGEMENVHGHITIQGSTAYVPQQSWIQNGTIK.[D]	1xDeamidated [N/Q]; 2xOxidation [M7; M11]; 1xPhospho [S/T/Y]	0.00203339	0.00122234	1	1	13	45	Q63120	Q63120 [674-712]	674	712	Q63120 1xPhospho [S/T/Y]	ATP-binding cassette sub-family C member 2 OS=Rattus norvegicus OX=10116 GN=Abcc2 PE=1 SV=1	0	4325.03	High	n/a	0.0001039		5.196e-05			3.4	1	0	113.9	1	0.39	58.81		7450.77		46938.6			512742		5.19699e+06	136271	4903069	188441	80770816	Peak Found	n/a	High	n/a	n/a	Peak Found
High	[K].SSLVSAMLGEMENVHGHITIQGSTAYVPQQSWIQNGTIK.[D]	1xPhospho [S5(100)]	1.04594e-05	0.00122234	1	1	5	32	Q63120	Q63120 [674-712]	674	712	Q63120 1xPhospho [S678(100)]	ATP-binding cassette sub-family C member 2 OS=Rattus norvegicus OX=10116 GN=Abcc2 PE=1 SV=1	0	4292.05	High	High	0.0001039	0.0001342	3.746e-08	6.256e-07	5.98	4.71	1	0	209.7	2	0	89.93									1.15648e+07			8912.26		n/a	n/a	n/a	n/a	n/a	n/a
High	[K].SSLVSAMLGEMENVHGHITIQGSTAYVPQQSWIQNGTIK.[D]	2xDeamidated [N/Q]	2.2403e-06	0.00122234	1	1	10	31	Q63120	Q63120 [674-712]	674	712		ATP-binding cassette sub-family C member 2 OS=Rattus norvegicus OX=10116 GN=Abcc2 PE=1 SV=1	0	4214.05	High	High	0.0001039	0.0001342	5.2e-07	1.9e-08	7.98	5.93	1	0	296.6	2	0	92.22									250790224		2.7851e+06	13591		n/a	n/a	n/a	n/a	n/a	n/a
High	[K].SSLVSAMLGEMENVHGHITIQGSTAYVPQQSWIQNGTIK.[D]	2xDeamidated [N/Q]; 1xOxidation [M]	8.22844e-08	0.00122234	1	1	5	26	Q63120	Q63120 [674-712]	674	712		ATP-binding cassette sub-family C member 2 OS=Rattus norvegicus OX=10116 GN=Abcc2 PE=1 SV=1	0	4230.05	High	High	0.0001039	0.0001342	9.671e-10	2.867e-10	6.69	5.76	1	0	296.8	5	0		NoQuanValues													n/a	n/a	n/a	n/a	n/a	n/a
High	[K].SSLVSAMLGEMENVHGHITIQGSTAYVPQQSWIQNGTIK.[D]	1xOxidation [M]; 1xPhospho [T19(97.9)]	6.46534e-05	0.00122234	1	1	7	25	Q63120	Q63120 [674-712]	674	712	Q63120 1xPhospho [T692(97.9)]	ATP-binding cassette sub-family C member 2 OS=Rattus norvegicus OX=10116 GN=Abcc2 PE=1 SV=1	0	4308.05	High	High	0.0001039	0.0001342	2.06e-06	1.343e-06	5.37	5.59	1	0	160.7	1	0	73.29									4.79763e+06			27795.4		n/a	n/a	n/a	n/a	n/a	n/a
High	[K].SSLVSAMLGEMENVHGHITIQGSTAYVPQQSWIQNGTIK.[D]	3xDeamidated [N13; Q21; N/Q]; 1xOxidation [M]	0.000342614	0.00122234	1	1	4	16	Q63120	Q63120 [674-712]	674	712		ATP-binding cassette sub-family C member 2 OS=Rattus norvegicus OX=10116 GN=Abcc2 PE=1 SV=1	0	4231.03	High	n/a	0.0001039		4.498e-06			3.29	1	0	126.7	5	0	91.52									4857771					n/a	n/a	n/a	n/a	n/a	n/a
High	[K].SSLVSAMLGEMENVHGHITIQGSTAYVPQQSWIQNGTIK.[D]	2xDeamidated [N/Q]; 2xOxidation [M7; M11]	0.000970935	0.00122234	1	1	5	12	Q63120	Q63120 [674-712]	674	712		ATP-binding cassette sub-family C member 2 OS=Rattus norvegicus OX=10116 GN=Abcc2 PE=1 SV=1	0	4246.04	High	n/a	0.0001039		1.882e-05			5.3	1	0	206.3	6	0		NoQuanValues													n/a	n/a	High	n/a	n/a	n/a
High	[K].SSLVSAMLGEMENVHGHITIQGSTAYVPQQSWIQNGTIK.[D]	1xDeamidated [N/Q]; 1xPhospho [S5(99.9)]	0.000229159	0.00122234	1	1	4	9	Q63120	Q63120 [674-712]	674	712	Q63120 1xPhospho [S678(99.9)]	ATP-binding cassette sub-family C member 2 OS=Rattus norvegicus OX=10116 GN=Abcc2 PE=1 SV=1	0	4293.04	High	High	0.0001039	0.0001342	0.0002145	6.678e-06	4.44	4.6	1	0	79.5	2	4.02		NoQuanValues													n/a	n/a	n/a	n/a	n/a	n/a
High	[K].SSLVSAMLGEMENVHGHITIQGSTAYVPQQSWIQNGTIK.[D]	3xDeamidated [N13; Q21; Q]; 2xOxidation [M7; M11]	0.00333802	0.00122234	1	1	2	8	Q63120	Q63120 [674-712]	674	712		ATP-binding cassette sub-family C member 2 OS=Rattus norvegicus OX=10116 GN=Abcc2 PE=1 SV=1	0	4247.03	High	n/a	0.0001039		0.0001028			4.15	1	0	99.5	1	0	90.56									24047767					n/a	n/a	n/a	n/a	n/a	n/a
High	[K].SSLVSAMLGEMENVHGHITIQGSTAYVPQQSWIQNGTIK.[D]	2xDeamidated [N/Q]; 1xPhospho [T37(100)]	0.0113727	0.00122234	1	1	5	8	Q63120	Q63120 [674-712]	674	712	Q63120 1xPhospho [T710(100)]	ATP-binding cassette sub-family C member 2 OS=Rattus norvegicus OX=10116 GN=Abcc2 PE=1 SV=1	0	4294.02	High	High	0.0001039	0.0001342	0.002483	0.0009592	4.16	2.96	1	0	57.3	1	5.39		NoQuanValues													n/a	n/a	n/a	n/a	n/a	n/a
High	[K].SSLVSAMLGEMENVHGHITIQGSTAYVPQQSWIQNGTIK.[D]	3xDeamidated [Q21; N/Q]	0.000493542	0.00122234	1	1	2	6	Q63120	Q63120 [674-712]	674	712		ATP-binding cassette sub-family C member 2 OS=Rattus norvegicus OX=10116 GN=Abcc2 PE=1 SV=1	0	4215.04	High	High	0.0001039	0.0001342	7.416e-06	6.486e-05	5.71	3.8	1	0	99.1	4	0		NoQuanValues													n/a	n/a	n/a	n/a	n/a	n/a
High	[K].SSLVSAMLGEMENVHGHITIQGSTAYVPQQSWIQNGTIK.[D]	2xDeamidated [N13; Q21]; 1xOxidation [M11]; 1xPhospho [S/T/Y]	0.0228467	0.00122234	1	1	1	5	Q63120	Q63120 [674-712]	674	712	Q63120 1xPhospho [S/T/Y]	ATP-binding cassette sub-family C member 2 OS=Rattus norvegicus OX=10116 GN=Abcc2 PE=1 SV=1	0	4310.01	High	n/a	0.0001039		0.001465			3.91	1	0	94.2	1	4.26		NoQuanValues													n/a	n/a	n/a	n/a	n/a	n/a
High	[K].SSLVSAMLGEMENVHGHITIQGSTAYVPQQSWIQNGTIK.[D]	2xDeamidated [Q21; Q29]; 2xOxidation [M7; M11]; 1xPhospho [S/T/Y]	0.00427589	0.00122234	1	1	1	4	Q63120	Q63120 [674-712]	674	712	Q63120 1xPhospho [S/T/Y]	ATP-binding cassette sub-family C member 2 OS=Rattus norvegicus OX=10116 GN=Abcc2 PE=1 SV=1	0	4326.01	High	n/a	0.0001039		0.0001448			4.16	1	0	82.8	4	4.07		NoQuanValues													n/a	n/a	n/a	n/a	n/a	n/a
High	[K].SSLVSAMLGEMENVHGHITIQGSTAYVPQQSWIQNGTIK.[D]	2xPhospho [T24(49.7); T/S/Y]	0.00412111	0.00122234	1	1	1	2	Q63120	Q63120 [674-712]	674	712	Q63120 2xPhospho [T697(49.7); T/S/Y]	ATP-binding cassette sub-family C member 2 OS=Rattus norvegicus OX=10116 GN=Abcc2 PE=1 SV=1	0	4372.02	High	High	0.0001039	0.0001342	0.001179	0.0002639	4.04	3.01	1	0	73.7	1	0.27		NoQuanValues													n/a	n/a	n/a	n/a	n/a	n/a
High	[K].SSLVSAMLGEMENVHGHITIQGSTAYVPQQSWIQNGTIK.[D]	3xDeamidated [N13; Q21; Q29]; 1xOxidation [M7]; 1xPhospho [S/T/Y]	0.045563	0.00122234	1	1	1	1	Q63120	Q63120 [674-712]	674	712	Q63120 1xPhospho [S/T/Y]	ATP-binding cassette sub-family C member 2 OS=Rattus norvegicus OX=10116 GN=Abcc2 PE=1 SV=1	0	4311	High	n/a	0.0001039		0.003826			3.47	1	0	90.5	2	9.29		NoQuanValues													n/a	n/a	n/a	n/a	n/a	n/a
High	[K].DNILFGSEYNEK.[K]		0.000493542	0.00122234	1	1	1	193	Q63120	Q63120 [713-724]	713	724		ATP-binding cassette sub-family C member 2 OS=Rattus norvegicus OX=10116 GN=Abcc2 PE=1 SV=1	0	1428.66	High	High	0.0001039	0.0001342	2.75e-05	1.766e-05	2.39	2.45	0.64	0	529	1	0	44.2			1.12002e+08	6899.3	3.86239e+07	4172.24	2.48351e+07		3.30475e+08	280224	4.75204e+09	968798	4.13857e+09	n/a	High	Peak Found	High	Peak Found	High
High	[K].DNILFGSEYNEK.[K]	1xDeamidated [N]	0.00455482	0.00122234	1	1	2	29	Q63120	Q63120 [713-724]	713	724		ATP-binding cassette sub-family C member 2 OS=Rattus norvegicus OX=10116 GN=Abcc2 PE=1 SV=1	0	1429.65	High	High	0.0001039	0.0001342	0.0006584	0.0002994	3.01	2.57	0.66	0.22	381.6	1	0	52.58											22282820	6202.42	103724395	n/a	n/a	n/a	n/a	n/a	n/a
High	[K].DNILFGSEYNEKK.[Y]		0.00158671	0.00122234	1	1	1	7	Q63120	Q63120 [713-725]	713	725		ATP-binding cassette sub-family C member 2 OS=Rattus norvegicus OX=10116 GN=Abcc2 PE=1 SV=1	1	1556.76	High	High	0.0001039	0.0001342	5.904e-05	7.82e-05	3.19	2.72	0.68	0	536	1	0		NoQuanValues													n/a	High	n/a	n/a	n/a	n/a
High	[K].DNILFGSEYNEKK.[Y]	1xDeamidated [N2]	0.00397193	0.00122234	1	1	1	3	Q63120	Q63120 [713-725]	713	725		ATP-binding cassette sub-family C member 2 OS=Rattus norvegicus OX=10116 GN=Abcc2 PE=1 SV=1	1	1557.74	n/a	High		0.0001342		0.0002505	2.73								NoQuanValues													n/a	High	n/a	n/a	n/a	n/a
High	[K].DNILFGSEYNEK.[K]	1xPhospho [S7(100)]	0.0199369	0.00122234	1	1	1	2	Q63120	Q63120 [713-724]	713	724	Q63120 1xPhospho [S719(100)]	ATP-binding cassette sub-family C member 2 OS=Rattus norvegicus OX=10116 GN=Abcc2 PE=1 SV=1	0	1508.63	High	High	0.0001039	0.0001342	0.002378	0.001976	3.31	1.66	0.59	0.28	206.1	1	0	63.41			1.80779e+06											n/a	High	n/a	n/a	n/a	n/a
High	[K].DNILFGSEYNEK.[K]	2xDeamidated [N2; N10]	0.167627	0.00532893	1	1	1	1	Q63120	Q63120 [713-724]	713	724		ATP-binding cassette sub-family C member 2 OS=Rattus norvegicus OX=10116 GN=Abcc2 PE=1 SV=1	0	1430.63	n/a	High		0.0006879		0.03173	1.82								NoneMonoisotopic													n/a	n/a	n/a	n/a	n/a	n/a
High	[K].KYQQVLK.[A]		0.00589508	0.00122234	1	1	1	233	Q63120	Q63120 [725-731]	725	731		ATP-binding cassette sub-family C member 2 OS=Rattus norvegicus OX=10116 GN=Abcc2 PE=1 SV=1	1	906.541	High	High	0.0001039	0.0001342	0.000225	0.0007169	2.51	2.25	0.19	0	831.3	1	0	24.55			9.12468e+07		2.57863e+07		1.10075e+08		2.67925e+07	194602	4.30397e+07	481353	3.97516e+07	n/a	High	n/a	High	n/a	High
High	[K].KYQQVLKACALLPDLEILPGGDMAEIGEK.[G]	1xCarbamidomethyl [C9]	7.59398e-09	0.00122234	1	1	1	3	Q63120	Q63120 [725-753]	725	753		ATP-binding cassette sub-family C member 2 OS=Rattus norvegicus OX=10116 GN=Abcc2 PE=1 SV=1	2	3199.67	High	High	0.0001039	0.0001342	1.842e-12	6.169e-07	6.2	5.56	0.7	0.28	646.4	1	0	86.24									1.20787e+07					n/a	n/a	n/a	n/a	n/a	n/a
High	[K].KYQQVLKACALLPDLEILPGGDMAEIGEK.[G]	1xCarbamidomethyl [C9]; 1xOxidation [M23]	0.0208998	0.00122234	1	1	1	2	Q63120	Q63120 [725-753]	725	753		ATP-binding cassette sub-family C member 2 OS=Rattus norvegicus OX=10116 GN=Abcc2 PE=1 SV=1	2	3215.67	High	High	0.0001039	0.0003614	0.001298	0.01862	3.81	3.05	0.48	0	97.7	1	0		NoQuanValues													n/a	n/a	n/a	n/a	n/a	n/a
High	[K].KYQQVLKACALLPDLEILPGGDMAEIGEK.[G]	1xCarbamidomethyl [C9]; 1xDeamidated [Q4]	5.28264e-06	0.00122234	1	1	1	1	Q63120	Q63120 [725-753]	725	753		ATP-binding cassette sub-family C member 2 OS=Rattus norvegicus OX=10116 GN=Abcc2 PE=1 SV=1	2	3200.66	n/a	High		0.0001342		5.62e-08	4.56							86.24									3.24881e+06					n/a	n/a	n/a	n/a	n/a	n/a
High	[K].YQQVLKACALLPDLEILPGGDMAEIGEK.[G]	1xCarbamidomethyl [C8]; 1xOxidation [M22]	2.23028e-05	0.00122234	1	1	1	2	Q63120	Q63120 [726-753]	726	753		ATP-binding cassette sub-family C member 2 OS=Rattus norvegicus OX=10116 GN=Abcc2 PE=1 SV=1	1	3087.57	High	High	0.0001039	0.0001342	1.056e-07	7.333e-07	5.91	4.43	0.7	0	444.8	1	0	86.95									2842598					n/a	n/a	n/a	n/a	n/a	n/a
High	[K].YQQVLKACALLPDLEILPGGDMAEIGEK.[G]	1xCarbamidomethyl [C8]	2.00291e-07	0.00122234	1	1	1	2	Q63120	Q63120 [726-753]	726	753		ATP-binding cassette sub-family C member 2 OS=Rattus norvegicus OX=10116 GN=Abcc2 PE=1 SV=1	1	3071.58	High	High	0.0001039	0.0001342	6.216e-10	8.892e-10	6.34	4.56	0.75	0	533.9	1	0	90.81									10627895					n/a	n/a	n/a	n/a	n/a	n/a
High	[K].ACALLPDLEILPGGDMAEIGEK.[G]	1xCarbamidomethyl [C2]; 1xOxidation [M16]	2.73964e-06	0.00122234	1	1	1	225	Q63120	Q63120 [732-753]	732	753		ATP-binding cassette sub-family C member 2 OS=Rattus norvegicus OX=10116 GN=Abcc2 PE=1 SV=1	0	2328.15	High	High	0.0001039	0.0001342	8.502e-08	2.448e-08	4.26	3.49	0.73	0	688.5	1	0	76.24			1.02253e+06		184694		199760		8.0996e+08	84910.9	8.49548e+08	184229	742137569	n/a	High	n/a	High	n/a	High
High	[K].ACALLPDLEILPGGDMAEIGEK.[G]	1xCarbamidomethyl [C2]	6.35828e-06	0.00122234	1	1	1	134	Q63120	Q63120 [732-753]	732	753		ATP-binding cassette sub-family C member 2 OS=Rattus norvegicus OX=10116 GN=Abcc2 PE=1 SV=1	0	2312.15	High	High	0.0001039	0.0001342	2.826e-07	7.092e-08	4.76	3.16	0.7	0	607.5	1	0	81.08			9.75386e+06						1440621488		8.20392e+09		2.67153e+09	n/a	High	n/a	High	n/a	High
High	[K].ACALLPDLEILPGGDMAEIGEKGINLSGGQK.[Q]	1xCarbamidomethyl [C2]	0.00869966	0.00122234	1	1	1	2	Q63120	Q63120 [732-762]	732	762		ATP-binding cassette sub-family C member 2 OS=Rattus norvegicus OX=10116 GN=Abcc2 PE=1 SV=1	1	3166.61	High	High	0.0001039	0.0001342	0.0003855	0.0009721	3.29	2.81	0.67	0	138.1	1	0		NoQuanValues													n/a	n/a	n/a	n/a	n/a	n/a
High	[K].ACALLPDLEILPGGDMAEIGEKGINLSGGQKQR.[V]	1xCarbamidomethyl [C2]; 1xDeamidated [N25]; 1xPhospho [S27(100)]	0.207265	0.00826576	1	1	1	2	Q63120	Q63120 [732-764]	732	764	Q63120 1xPhospho [S758(100)]	ATP-binding cassette sub-family C member 2 OS=Rattus norvegicus OX=10116 GN=Abcc2 PE=1 SV=1	0	3531.72	High	n/a	0.0003811		0.03445			1.85	1	0	28.9	1	0.46	91.5													1.48361e+06	n/a	n/a	n/a	n/a	n/a	n/a
High	[K].GINLSGGQK.[Q]		0.0293745	0.00122234	1	1	1	170	Q63120	Q63120 [754-762]	754	762		ATP-binding cassette sub-family C member 2 OS=Rattus norvegicus OX=10116 GN=Abcc2 PE=1 SV=1	0	873.479	High	High	0.0001039	0.0001342	0.003319	0.003234	2.41	2.3	0.29	0	395.2	1	0	30.08			9.4914e+07		29660024		1.84728e+07	3718.88	4.72707e+07	371384	83937136	1.00182e+06	2.34636e+07	n/a	High	n/a	High	n/a	High
High	[K].GINLSGGQK.[Q]	1xDeamidated [N3]	0.0685683	0.00223104	1	1	1	7	Q63120	Q63120 [754-762]	754	762		ATP-binding cassette sub-family C member 2 OS=Rattus norvegicus OX=10116 GN=Abcc2 PE=1 SV=1	0	874.463	High	High	0.0001039	0.0002534	0.01175	0.009593	1.59	1.57	0.45	0	199.5	1	0.03	31.58		6420.04	330956	4651.32	67006.6		82937.3		117421				53594.5	Peak Found	High	Peak Found	High	n/a	High
High	[K].GINLSGGQKQRVSLAR.[A]		0.00559288	0.00122234	1	1	1	4	Q63120	Q63120 [754-769]	754	769		ATP-binding cassette sub-family C member 2 OS=Rattus norvegicus OX=10116 GN=Abcc2 PE=1 SV=1	2	1683.96	High	High	0.0001039	0.0001342	0.0002088	0.0005028	2.8	2.64	0.43	0	201.1	1	0	39.57									209073					n/a	n/a	n/a	n/a	n/a	n/a
High	[K].GINLSGGQK.[Q]	1xPhospho [S5(100)]	0.0732848	0.00223104	1	1	1	4	Q63120	Q63120 [754-762]	754	762	Q63120 1xPhospho [S758(100)]	ATP-binding cassette sub-family C member 2 OS=Rattus norvegicus OX=10116 GN=Abcc2 PE=1 SV=1	0	953.445	High	High	0.0002956	0.0002534	0.02453	0.01045	3.1	1.57	0.53	0.37	160.4	1	0	31.69			1.79095e+06				870061							n/a	High	n/a	n/a	n/a	High
High	[K].GINLSGGQKQR.[V]		0.155433	0.00532893	1	1	1	2	Q63120	Q63120 [754-764]	754	764		ATP-binding cassette sub-family C member 2 OS=Rattus norvegicus OX=10116 GN=Abcc2 PE=1 SV=1	1	1157.64	High	High	0.0002956	0.001512	0.02219	0.05996	1.52	1.43	0.72	0	176.4	1	0	25.99									21235.9					n/a	n/a	n/a	n/a	n/a	n/a
High	[R].VSLARAAYQDADIYILDDPLSAVDAHVGK.[H]		4.42131e-10	0.00122234	1	1	1	7	Q63120	Q63120 [765-793]	765	793		ATP-binding cassette sub-family C member 2 OS=Rattus norvegicus OX=10116 GN=Abcc2 PE=1 SV=1	1	3086.58	High	High	0.0001039	0.0001342	2.602e-12	3.805e-13	7.85	6.23	0.73	0	1129.2	1	0	84.82									2.34408e+06					n/a	n/a	n/a	n/a	n/a	n/a
High	[R].VSLARAAYQDADIYILDDPLSAVDAHVGK.[H]	1xDeamidated [Q9]	0.00308429	0.00122234	1	1	1	1	Q63120	Q63120 [765-793]	765	793		ATP-binding cassette sub-family C member 2 OS=Rattus norvegicus OX=10116 GN=Abcc2 PE=1 SV=1	0	3087.56	High	n/a	0.0001039		9.238e-05			3.87	0.41	0	239.8	1	0		NoQuanValues													n/a	n/a	n/a	n/a	n/a	n/a
High	[R].AAYQDADIYILDDPLSAVDAHVGK.[H]		4.89723e-08	0.00122234	1	1	1	286	Q63120	Q63120 [770-793]	770	793		ATP-binding cassette sub-family C member 2 OS=Rattus norvegicus OX=10116 GN=Abcc2 PE=1 SV=1	0	2560.26	High	High	0.0001039	0.0001342	9.611e-10	1.492e-10	5.37	4.22	0.77	0	737.3	1	0	79.7			79526416		858692		5.73714e+06		2.81127e+09	1.03531e+06	1.37635e+10	1.42539e+06	11186963385	n/a	High	n/a	High	n/a	High
High	[R].AAYQDADIYILDDPLSAVDAHVGK.[H]	1xDeamidated [Q4]	1.04509e-06	0.00122234	1	1	1	45	Q63120	Q63120 [770-793]	770	793		ATP-binding cassette sub-family C member 2 OS=Rattus norvegicus OX=10116 GN=Abcc2 PE=1 SV=1	0	2561.24	High	High	0.0001039	0.0001342	1.799e-08	7.198e-09	4.66	4.05	0.73	0.17	844.2	1	0	90.55												9719.34	1.58596e+06	n/a	n/a	n/a	High	n/a	High
High	[R].AAYQDADIYILDDPLSAVDAHVGK.[H]	1xPhospho [S16(100)]	7.8231e-05	0.00122234	1	1	4	15	Q63120	Q63120 [770-793]	770	793	Q63120 1xPhospho [S785(100)]	ATP-binding cassette sub-family C member 2 OS=Rattus norvegicus OX=10116 GN=Abcc2 PE=1 SV=1	0	2640.22	High	High	0.0001039	0.0001342	4.466e-06	1.708e-06	6.49	2.66	0.59	0.09	323.5	1	0	89.52			1.25588e+07				1.21739e+06							n/a	High	n/a	n/a	n/a	High
High	[R].AAYQDADIYILDDPLSAVDAHVGKHIFNK.[V]		1.49685e-07	0.00122234	1	1	1	9	Q63120	Q63120 [770-798]	770	798		ATP-binding cassette sub-family C member 2 OS=Rattus norvegicus OX=10116 GN=Abcc2 PE=1 SV=1	1	3199.61	High	High	0.0001039	0.0001342	1.298e-09	6.135e-10	7.54	6.05	0.76	0	577.1	1	0	79.47									23621594					n/a	n/a	n/a	n/a	n/a	n/a
High	[R].AAYQDADIYILDDPLSAVDAHVGKHIFNKVVGPNGLLAGK.[T]		6.27598e-09	0.00122234	1	1	1	6	Q63120	Q63120 [770-809]	770	809		ATP-binding cassette sub-family C member 2 OS=Rattus norvegicus OX=10116 GN=Abcc2 PE=1 SV=1	2	4205.2	High	High	0.0001039	0.0001342	3.808e-11	1.098e-11	8.79	6.05	0.71	0	397.9	1	0		NoQuanValues													n/a	n/a	n/a	n/a	n/a	n/a
High	[K].HIFNKVVGPNGLLAGK.[T]		5.00613e-07	0.00122234	1	1	1	14	Q63120	Q63120 [794-809]	794	809		ATP-binding cassette sub-family C member 2 OS=Rattus norvegicus OX=10116 GN=Abcc2 PE=1 SV=1	1	1663.96	High	High	0.0001039	0.0001342	7.15e-10	2.832e-09	7.07	3.8	0.82	0.16	1574.2	1	0	48.62			1.23167e+06						7.7623e+06		7635550		16237158	n/a	High	n/a	n/a	n/a	High
High	[K].HIFNKVVGPNGLLAGK.[T]	1xDeamidated [N]	1.09032e-06	0.00122234	1	1	2	6	Q63120	Q63120 [794-809]	794	809		ATP-binding cassette sub-family C member 2 OS=Rattus norvegicus OX=10116 GN=Abcc2 PE=1 SV=1	0	1664.95	High	High	0.0001039	0.0001342	9.002e-09	7.626e-09	5.86	4.65	0.73	0.44	1351.4	1	0	60.06			181326						489777					n/a	High	n/a	n/a	n/a	n/a
High	[K].VVGPNGLLAGK.[T]		0.000646318	0.00122234	1	1	1	257	Q63120	Q63120 [799-809]	799	809		ATP-binding cassette sub-family C member 2 OS=Rattus norvegicus OX=10116 GN=Abcc2 PE=1 SV=1	0	1024.61	High	High	0.0001039	0.0001342	4.909e-05	2.489e-05	2.96	2.51	0.77	0	527.6	1	0	40.51		3464.11	8.31397e+07	5834.14	2.46175e+07	6120.62	1.89778e+07		2.58948e+08	556670	9.4102e+09	1.77725e+06	1.50482e+10	Peak Found	High	Peak Found	High	Peak Found	High
High	[K].VVGPNGLLAGK.[T]	1xDeamidated [N5]	0.00120574	0.00122234	1	1	1	80	Q63120	Q63120 [799-809]	799	809		ATP-binding cassette sub-family C member 2 OS=Rattus norvegicus OX=10116 GN=Abcc2 PE=1 SV=1	0	1025.6	High	High	0.0001039	0.0001342	6.251e-05	5.51e-05	2.4	2.58	0.67	0.27	647.9	1	0	43.94		17335.1	3.39439e+07	11699.5	6.53375e+06	12141.9	6.88769e+06	12160.9	3.68093e+07	78416.9	654426528	188676	3.3395e+09	Peak Found	High	Peak Found	High	Peak Found	High
High	[K].VVGPNGLLAGKTRIFVTHGIHFLPQVDEIVVLGK.[G]	1xDeamidated [N5]	0.000841836	0.00122234	1	1	1	3	Q63120	Q63120 [799-832]	799	832		ATP-binding cassette sub-family C member 2 OS=Rattus norvegicus OX=10116 GN=Abcc2 PE=1 SV=1	2	3625.06	High	High	0.0001039	0.0001342	5.987e-05	3.491e-05	7.11	5.67	0.58	0.05	202.3	1	0		NoQuanValues													n/a	n/a	n/a	n/a	n/a	n/a
High	[K].VVGPNGLLAGKTRIFVTHGIHFLPQVDEIVVLGK.[G]	2xPhospho [T12(100); T17(100)]	0.0395759	0.00122234	1	1	1	1	Q63120	Q63120 [799-832]	799	832	Q63120 2xPhospho [T810(100); T815(100)]	ATP-binding cassette sub-family C member 2 OS=Rattus norvegicus OX=10116 GN=Abcc2 PE=1 SV=1	0	3784.01	High	n/a	0.0001039		0.003142			2.7	0.28	0.05	69.5	1	0		NoQuanValues													n/a	n/a	n/a	n/a	n/a	n/a
High	[K].VVGPNGLLAGKTRIFVTHGIHFLPQVDEIVVLGK.[G]		0.190918	0.0072694	1	1	1	1	Q63120	Q63120 [799-832]	799	832		ATP-binding cassette sub-family C member 2 OS=Rattus norvegicus OX=10116 GN=Abcc2 PE=1 SV=1	0	3624.08	High	n/a	0.0003811		0.03037			3.37	0.38	0.01	94.1	3	0.08		NoQuanValues													n/a	n/a	n/a	n/a	n/a	n/a
High	[K].TRIFVTHGIHFLPQVDEIVVLGK.[G]		3.7642e-06	0.00122234	1	1	1	2	Q63120	Q63120 [810-832]	810	832		ATP-binding cassette sub-family C member 2 OS=Rattus norvegicus OX=10116 GN=Abcc2 PE=1 SV=1	1	2618.48	High	High	0.0001039	0.0001342	9.233e-09	3.77e-08	7.87	5.85	0.7	0	857.9	1	0	78.67									1.61317e+06					n/a	n/a	n/a	n/a	n/a	n/a
High	[R].IFVTHGIHFLPQVDEIVVLGK.[G]		3.75504e-09	0.00122234	1	1	1	550	Q63120	Q63120 [812-832]	812	832		ATP-binding cassette sub-family C member 2 OS=Rattus norvegicus OX=10116 GN=Abcc2 PE=1 SV=1	0	2361.33	High	High	0.0001039	0.0001342	3.175e-12	5.744e-12	6.86	5	0.81	0	1353.2	1	0	70.3		25565.3		28312.9	109344	17556.2	1.67291e+06	15707.3	4.54402e+09	1.53664e+07	6.94924e+09	1.10109e+07	4.46807e+09	Peak Found	High	High	High	High	High
High	[R].IFVTHGIHFLPQVDEIVVLGK.[G]	1xDeamidated [Q12]	9.29415e-08	0.00122234	1	1	1	125	Q63120	Q63120 [812-832]	812	832		ATP-binding cassette sub-family C member 2 OS=Rattus norvegicus OX=10116 GN=Abcc2 PE=1 SV=1	0	2362.32	High	High	0.0001039	0.0001342	1.908e-10	3.363e-10	7.35	5.58	0.7	0.37	650.7	1	0	83.68													17080744	n/a	n/a	High	n/a	n/a	n/a
High	[R].IFVTHGIHFLPQVDEIVVLGKGTILEK.[G]		8.05599e-08	0.00122234	1	1	1	4	Q63120	Q63120 [812-838]	812	838		ATP-binding cassette sub-family C member 2 OS=Rattus norvegicus OX=10116 GN=Abcc2 PE=1 SV=1	1	3002.71	High	High	0.0001039	0.0001342	3.961e-10	2.788e-10	9.14	7	0.78	0	911.3	1	0		NoQuanValues													n/a	n/a	n/a	n/a	n/a	n/a
High	[R].IFVTHGIHFLPQVDEIVVLGKGTILEKGSYR.[D]		0.174837	0.00637582	1	1	1	2	Q63120	Q63120 [812-842]	812	842		ATP-binding cassette sub-family C member 2 OS=Rattus norvegicus OX=10116 GN=Abcc2 PE=1 SV=1	2	3465.93	High	High	0.0003811	0.0007992	0.03332	0.03377	3.48	2.35	0.3	0	57.1	1	0.02		NoQuanValues													n/a	n/a	n/a	n/a	n/a	n/a
High	[R].IFVTHGIHFLPQVDEIVVLGK.[G]	1xPhospho [T4(100)]	0.239125	0.00913888	1	1	1	2	Q63120	Q63120 [812-832]	812	832	Q63120 1xPhospho [T815(100)]	ATP-binding cassette sub-family C member 2 OS=Rattus norvegicus OX=10116 GN=Abcc2 PE=1 SV=1	0	2441.3	High	High	0.003626	0.001091	0.1309	0.05289	2.14	2.11	0.17	0	28.8	1	0.09		NoQuanValues													n/a	n/a	n/a	n/a	n/a	n/a
High	[K].GTILEKGSYR.[D]		0.00971468	0.00122234	1	1	1	4	Q63120	Q63120 [833-842]	833	842		ATP-binding cassette sub-family C member 2 OS=Rattus norvegicus OX=10116 GN=Abcc2 PE=1 SV=1	1	1123.61	High	High	0.0001039	0.0001342	0.0004483	0.0008647	2.72	2.27	0.67	0	845.5	1	0	31.76			333672		57182									n/a	High	n/a	High	n/a	n/a
High	[K].GTILEKGSYR.[D]	1xPhospho [S8(100)]	0.122141	0.00223104	1	1	1	3	Q63120	Q63120 [833-842]	833	842	Q63120 1xPhospho [S840(100)]	ATP-binding cassette sub-family C member 2 OS=Rattus norvegicus OX=10116 GN=Abcc2 PE=1 SV=1	1	1203.58	High	High	0.0004665	0.0003614	0.03627	0.02069	3.31	1.53	0.29	0.17	394	1	0.1	34.73			1.69086e+06				76794.4							n/a	High	n/a	n/a	n/a	Peak Found
High	[K].TFMKHSGPEGEATVNNDSEAEDDDDGLIPTMEEIPEDAASLAMR.[R]	2xOxidation [M3; M31]; 2xPhospho [T1(85); S6(79.7)]	0.0199369	0.00122234	1	1	1	4	Q63120	Q63120 [857-900]	857	900	Q63120 2xPhospho [T857(85); S862(79.7)]	ATP-binding cassette sub-family C member 2 OS=Rattus norvegicus OX=10116 GN=Abcc2 PE=1 SV=1	0	4926.98	High	n/a	0.0001039		0.001216			3.59	1	0	94.1	1	0		NoQuanValues													n/a	High	n/a	n/a	n/a	n/a
High	[K].TFMKHSGPEGEATVNNDSEAEDDDDGLIPTMEEIPEDAASLAMR.[R]	1xPhospho [S18(100)]	7.03126e-06	0.00122234	1	1	2	2	Q63120	Q63120 [857-900]	857	900	Q63120 1xPhospho [S874(100)]	ATP-binding cassette sub-family C member 2 OS=Rattus norvegicus OX=10116 GN=Abcc2 PE=1 SV=1	1	4815.03	High	High	0.0001039	0.0001342	2.87e-07	8.093e-08	5.87	3.95	1	0	90.8	1	0		NoQuanValues													n/a	High	n/a	n/a	n/a	n/a
High	[K].HSGPEGEATVNNDSEAEDDDDGLIPTMEEIPEDAASLAMR.[R]	1xOxidation [M]; 2xPhospho [S14(100); S36(100)]	1.41445e-05	0.00122234	1	1	21	327	Q63120	Q63120 [861-900]	861	900	Q63120 2xPhospho [S874(100); S896(100)]	ATP-binding cassette sub-family C member 2 OS=Rattus norvegicus OX=10116 GN=Abcc2 PE=1 SV=1	0	4403.74	High	High	0.0001039	0.0001342	9.952e-08	1.959e-07	6.77	4.02	1	0	244.2	1	0	68			1.59604e+08	20338.2	13583		6.14121e+07	8321.49				8435.99		n/a	High	Peak Found	Peak Found	n/a	High
High	[K].HSGPEGEATVNNDSEAEDDDDGLIPTMEEIPEDAASLAMR.[R]	1xOxidation [M]; 1xPhospho [S14(100)]	1.19838e-07	0.00122234	1	1	12	322	Q63120	Q63120 [861-900]	861	900	Q63120 1xPhospho [S874(100)]	ATP-binding cassette sub-family C member 2 OS=Rattus norvegicus OX=10116 GN=Abcc2 PE=1 SV=1	0	4323.77	High	High	0.0001039	0.0001342	2.213e-09	4.63e-10	6.89	4.93	1	0	284.8	1	0	78.36			8.50933e+08	248804	109100	15389.5	4.34237e+07		14480248					n/a	High	High	High	Peak Found	High
High	[K].HSGPEGEATVNNDSEAEDDDDGLIPTMEEIPEDAASLAMR.[R]	2xOxidation [M27; M39]; 1xPhospho [S14(100)]	3.34755e-07	0.00122234	1	1	6	276	Q63120	Q63120 [861-900]	861	900	Q63120 1xPhospho [S874(100)]	ATP-binding cassette sub-family C member 2 OS=Rattus norvegicus OX=10116 GN=Abcc2 PE=1 SV=1	0	4339.77	High	High	0.0001039	0.0001342	6.366e-09	1.698e-09	5.27	4.87	1	0	307.4	1	0	54.4			1.42509e+08	92641.5	1.45967e+06	14382	2.97716e+07	49136.4	1.02404e+08	15815.5	462906620	144843	3.62159e+08	n/a	High	High	High	Peak Found	High
High	[K].HSGPEGEATVNNDSEAEDDDDGLIPTMEEIPEDAASLAMR.[R]	2xOxidation [M27; M39]; 2xPhospho [S14(73.4); S36(100)]	7.11189e-05	0.00122234	1	1	11	230	Q63120	Q63120 [861-900]	861	900	Q63120 2xPhospho [S874(73.4); S896(100)]	ATP-binding cassette sub-family C member 2 OS=Rattus norvegicus OX=10116 GN=Abcc2 PE=1 SV=1	0	4419.73	High	n/a	0.0001039		5.181e-07			2.68	1	0	147	1	0	63.49			3.00464e+09	578949	220260	142290	2.10814e+09	439140	1.85727e+07	80804.9		137004	4.25993e+07	n/a	High	High	High	High	High
High	[K].HSGPEGEATVNNDSEAEDDDDGLIPTMEEIPEDAASLAMR.[R]	1xPhospho [S14(100)]	1.14774e-08	0.00122234	1	1	6	222	Q63120	Q63120 [861-900]	861	900	Q63120 1xPhospho [S874(100)]	ATP-binding cassette sub-family C member 2 OS=Rattus norvegicus OX=10116 GN=Abcc2 PE=1 SV=1	0	4307.78	High	High	0.0001039	0.0001342	3.444e-10	2.359e-11	6.61	4.78	1	0	257.1	1	0	94.12			1.61493e+09				106915488		1997821		9060041			n/a	High	n/a	High	n/a	High
High	[K].HSGPEGEATVNNDSEAEDDDDGLIPTMEEIPEDAASLAMR.[R]	1xDeamidated [N]; 1xOxidation [M]; 1xPhospho [S14(100)]	4.92723e-07	0.00122234	1	1	20	175	Q63120	Q63120 [861-900]	861	900	Q63120 1xPhospho [S874(100)]	ATP-binding cassette sub-family C member 2 OS=Rattus norvegicus OX=10116 GN=Abcc2 PE=1 SV=1	0	4324.75	High	High	0.0001039	0.0001342	7.495e-09	2.773e-09	6.14	4.96	1	0	265.3	2	0	60.13			2.85725e+06	75913.1	160577	8796.75	889081		1.17115e+07				26252576	n/a	High	High	High	Peak Found	High
High	[K].HSGPEGEATVNNDSEAEDDDDGLIPTMEEIPEDAASLAMR.[R]	1xDeamidated [N]; 1xPhospho [S14(100)]	1.66542e-06	0.00122234	1	1	11	155	Q63120	Q63120 [861-900]	861	900	Q63120 1xPhospho [S874(100)]	ATP-binding cassette sub-family C member 2 OS=Rattus norvegicus OX=10116 GN=Abcc2 PE=1 SV=1	0	4308.76	High	High	0.0001039	0.0001342	3.012e-09	4.666e-08	5.9	4.68	1	0	355.1	2	0	60.45											13676810			n/a	High	n/a	High	n/a	High
High	[K].HSGPEGEATVNNDSEAEDDDDGLIPTMEEIPEDAASLAMR.[R]	1xOxidation [M]	2.39605e-08	0.00122234	1	1	2	146	Q63120	Q63120 [861-900]	861	900		ATP-binding cassette sub-family C member 2 OS=Rattus norvegicus OX=10116 GN=Abcc2 PE=1 SV=1	0	4243.8	High	High	0.0001039	0.0001342	4.312e-11	6.018e-11	6.78	5.18	1	0	340.3	1	0	75.32					1.41201e+06				1.58392e+08		2.81421e+08		3.98539e+07	n/a	High	n/a	High	n/a	High
High	[K].HSGPEGEATVNNDSEAEDDDDGLIPTMEEIPEDAASLAMR.[R]	2xPhospho [S14(100); S36(100)]	4.05385e-06	0.00122234	1	1	10	144	Q63120	Q63120 [861-900]	861	900	Q63120 2xPhospho [S874(100); S896(100)]	ATP-binding cassette sub-family C member 2 OS=Rattus norvegicus OX=10116 GN=Abcc2 PE=1 SV=1	0	4387.74	High	High	0.0001039	0.0001342	1.016e-08	3.448e-07	5.9	4.27	1	0	253	1	0	85.34			2.71054e+08		40441.4		7.99512e+07		6.34197e+06					n/a	High	n/a	Peak Found	n/a	High
High	[K].HSGPEGEATVNNDSEAEDDDDGLIPTMEEIPEDAASLAMR.[R]	2xOxidation [M27; M39]	3.81517e-09	0.00122234	1	1	1	125	Q63120	Q63120 [861-900]	861	900		ATP-binding cassette sub-family C member 2 OS=Rattus norvegicus OX=10116 GN=Abcc2 PE=1 SV=1	0	4259.8	High	High	0.0001039	0.0001342	4.755e-11	5.868e-12	8.08	6.04	0.69	0	316.2	1	0	85.4			1.1576e+08	7063.16	1.60703e+06		1.67418e+07		8.02283e+06	24487.6		14660	5.54265e+06	n/a	High	Peak Found	High	n/a	High
High	[K].HSGPEGEATVNNDSEAEDDDDGLIPTMEEIPEDAASLAMR.[R]		2.48451e-09	0.00122234	1	1	1	117	Q63120	Q63120 [861-900]	861	900		ATP-binding cassette sub-family C member 2 OS=Rattus norvegicus OX=10116 GN=Abcc2 PE=1 SV=1	0	4227.81	High	High	0.0001039	0.0001342	5.633e-12	3.398e-12	7.11	5.06	0.71	0	459.2	1	0	79.99			20452993				2.0554e+06		3.42951e+08		2.3838e+09		2.28106e+08	n/a	High	n/a	High	n/a	High
High	[K].HSGPEGEATVNNDSEAEDDDDGLIPTMEEIPEDAASLAMR.[R]	1xDeamidated [N]; 1xOxidation [M]; 2xPhospho [S14(87.8); T26(99.4)]	6.46534e-05	0.00122234	1	1	27	111	Q63120	Q63120 [861-900]	861	900	Q63120 2xPhospho [S874(87.8); T886(99.4)]	ATP-binding cassette sub-family C member 2 OS=Rattus norvegicus OX=10116 GN=Abcc2 PE=1 SV=1	0	4404.72	High	n/a	0.0001039		4.544e-07			3.81	1	0	133.8	1	0	68.07			1.07362e+08				1.13386e+08							n/a	High	n/a	n/a	n/a	High
High	[K].HSGPEGEATVNNDSEAEDDDDGLIPTMEEIPEDAASLAMR.[R]	1xDeamidated [N]; 2xPhospho [S14(98.5); S36(100)]	8.65112e-05	0.00122234	1	1	16	103	Q63120	Q63120 [861-900]	861	900	Q63120 2xPhospho [S874(98.5); S896(100)]	ATP-binding cassette sub-family C member 2 OS=Rattus norvegicus OX=10116 GN=Abcc2 PE=1 SV=1	0	4388.73	High	High	0.0001039	0.0001342	6.787e-07	6.548e-06	4.52	3.48	1	0	80.8	1	0	75.32			4.37355e+07				8.06278e+06							n/a	High	High	n/a	n/a	High
High	[K].HSGPEGEATVNNDSEAEDDDDGLIPTMEEIPEDAASLAMR.[R]	1xDeamidated [N]; 2xOxidation [M27; M39]	3.04817e-05	0.00122234	1	1	2	70	Q63120	Q63120 [861-900]	861	900		ATP-binding cassette sub-family C member 2 OS=Rattus norvegicus OX=10116 GN=Abcc2 PE=1 SV=1	0	4260.78	High	High	0.0001039	0.0001342	2.076e-07	5.194e-07	4.87	4.2	0.59	0.04	206.2	2	0	70.86			5.60726e+06		494536		4.97536e+06			16845.3		14660		n/a	High	n/a	High	n/a	High
High	[K].HSGPEGEATVNNDSEAEDDDDGLIPTMEEIPEDAASLAMR.[R]	1xDeamidated [N]; 1xOxidation [M]	9.59417e-08	0.00122234	1	1	3	70	Q63120	Q63120 [861-900]	861	900		ATP-binding cassette sub-family C member 2 OS=Rattus norvegicus OX=10116 GN=Abcc2 PE=1 SV=1	0	4244.79	High	High	0.0001039	0.0001342	4.681e-10	3.489e-10	5.92	4.7	1	0	354.5	1	0	77.34			2.88463e+06		46375.1		920893				2.20715e+07	20566.3	2.83759e+06	n/a	High	n/a	High	n/a	High
High	[K].HSGPEGEATVNNDSEAEDDDDGLIPTMEEIPEDAASLAMR.[R]	1xDeamidated [N]	2.66156e-09	0.00122234	1	1	2	70	Q63120	Q63120 [861-900]	861	900		ATP-binding cassette sub-family C member 2 OS=Rattus norvegicus OX=10116 GN=Abcc2 PE=1 SV=1	0	4228.79	High	High	0.0001039	0.0001342	2.479e-11	3.718e-12	6.67	5.15	0.73	0.01	397.4	1	0	82.64			6.90639e+06				341871		5.78354e+06		3.13389e+07			n/a	High	n/a	n/a	n/a	High
High	[K].HSGPEGEATVNNDSEAEDDDDGLIPTMEEIPEDAASLAMR.[R]	2xDeamidated [N11; N12]; 1xPhospho [S36(100)]	6.28619e-07	0.00122234	1	1	6	70	Q63120	Q63120 [861-900]	861	900	Q63120 1xPhospho [S896(100)]	ATP-binding cassette sub-family C member 2 OS=Rattus norvegicus OX=10116 GN=Abcc2 PE=1 SV=1	0	4309.74	High	High	0.0001039	0.0001342	3.166e-05	3.779e-09	5.91	3.12	1	0	107	1	0	78.35			842782											n/a	High	n/a	High	n/a	High
High	[K].HSGPEGEATVNNDSEAEDDDDGLIPTMEEIPEDAASLAMR.[R]	1xDeamidated [N]; 2xOxidation [M27; M39]; 1xPhospho [S14(74.1)]	8.19829e-06	0.00122234	1	1	9	66	Q63120	Q63120 [861-900]	861	900	Q63120 1xPhospho [S874(74.1)]	ATP-binding cassette sub-family C member 2 OS=Rattus norvegicus OX=10116 GN=Abcc2 PE=1 SV=1	0	4340.75	High	n/a	0.0001039		2.678e-08			4.12	1	0	319.4	1	0	56.89				5372.25			422203	12065.7	442474	15815.5		46901.4	11467105	n/a	High	High	n/a	n/a	High
High	[K].HSGPEGEATVNNDSEAEDDDDGLIPTMEEIPEDAASLAMRR.[E]	1xPhospho [T9(96.5)]	4.11877e-06	0.00122234	1	1	5	62	Q63120	Q63120 [861-901]	861	901	Q63120 1xPhospho [T869(96.5)]	ATP-binding cassette sub-family C member 2 OS=Rattus norvegicus OX=10116 GN=Abcc2 PE=1 SV=1	1	4463.88	High	High	0.0001039	0.0001342	2.421e-08	4.095e-08	6.73	4.7	1	0	264.5	1	0	72.57			2.08801e+07				2.6346e+07							n/a	High	n/a	n/a	n/a	High
High	[K].HSGPEGEATVNNDSEAEDDDDGLIPTMEEIPEDAASLAMR.[R]	1xDeamidated [N12]; 2xOxidation [M27; M39]; 2xPhospho [T26(68.9); S36(99)]	7.11189e-05	0.00122234	1	1	10	54	Q63120	Q63120 [861-900]	861	900	Q63120 2xPhospho [T886(68.9); S896(99)]	ATP-binding cassette sub-family C member 2 OS=Rattus norvegicus OX=10116 GN=Abcc2 PE=1 SV=1	0	4420.72	High	n/a	0.0001039		5.181e-07			2.68	1	0	136.7	2	0	65.99			4.24922e+07				3.12286e+07							n/a	High	n/a	n/a	n/a	High
High	[K].HSGPEGEATVNNDSEAEDDDDGLIPTMEEIPEDAASLAMRR.[E]	1xDeamidated [N12]; 1xPhospho [S/T]	0.0546516	0.00122234	1	1	6	39	Q63120	Q63120 [861-901]	861	901	Q63120 1xPhospho [S/T]	ATP-binding cassette sub-family C member 2 OS=Rattus norvegicus OX=10116 GN=Abcc2 PE=1 SV=1	0	4464.86	High	High	0.0001039	0.0002534	0.004928	0.009753	2.82	2.91	1	0	49.4	1	0	69.99			1.38218e+07				487390							n/a	High	n/a	n/a	n/a	High
High	[K].HSGPEGEATVNNDSEAEDDDDGLIPTMEEIPEDAASLAMR.[R]	2xDeamidated [N11; N12]; 1xOxidation [M]	3.68531e-06	0.00122234	1	1	2	37	Q63120	Q63120 [861-900]	861	900		ATP-binding cassette sub-family C member 2 OS=Rattus norvegicus OX=10116 GN=Abcc2 PE=1 SV=1	0	4245.77	High	High	0.0001039	0.0001342	0.0026	3.57e-08	5.91	1.85	0.29	0	47.8	1	0.07		NoQuanValues													n/a	High	n/a	High	n/a	High
High	[K].HSGPEGEATVNNDSEAEDDDDGLIPTMEEIPEDAASLAMRR.[E]	1xOxidation [M]; 1xPhospho [S14(100)]	0.00100752	0.00122234	1	1	10	36	Q63120	Q63120 [861-901]	861	901	Q63120 1xPhospho [S874(100)]	ATP-binding cassette sub-family C member 2 OS=Rattus norvegicus OX=10116 GN=Abcc2 PE=1 SV=1	0	4479.87	High	High	0.0001039	0.0001342	1.971e-05	0.002905	3.8	3.71	1	0	58	1	0.82	63.67			5.12015e+07				5.91494e+07				1.70542e+06			n/a	High	n/a	n/a	n/a	High
High	[K].HSGPEGEATVNNDSEAEDDDDGLIPTMEEIPEDAASLAMR.[R]	2xDeamidated [N11; N12]; 1xOxidation [M]; 2xPhospho [S2(99.7); S14(90.7)]	0.000316472	0.00122234	1	1	12	32	Q63120	Q63120 [861-900]	861	900	Q63120 2xPhospho [S862(99.7); S874(90.7)]	ATP-binding cassette sub-family C member 2 OS=Rattus norvegicus OX=10116 GN=Abcc2 PE=1 SV=1	0	4405.7	High	n/a	0.0001039		4.015e-06			4.11	1	0	260.3	1	0	70.48			1.25454e+07				3.84731e+07							n/a	High	n/a	n/a	n/a	High
High	[K].HSGPEGEATVNNDSEAEDDDDGLIPTMEEIPEDAASLAMRR.[E]	2xDeamidated [N11; N12]; 1xPhospho [S/T]	0.135927	0.0043309	1	1	4	30	Q63120	Q63120 [861-901]	861	901	Q63120 1xPhospho [S/T]	ATP-binding cassette sub-family C member 2 OS=Rattus norvegicus OX=10116 GN=Abcc2 PE=1 SV=1	0	4465.84	High	High	0.000201	0.0004667	0.01815	0.02607	2.32	2.19	0.21	0.1	47.9	1	0.07	87.69			1748480				495591							n/a	High	n/a	n/a	n/a	High
High	[K].HSGPEGEATVNNDSEAEDDDDGLIPTMEEIPEDAASLAMR.[R]	3xPhospho [T9(100); S14(100); T26(100)]	0.00172653	0.00122234	1	1	6	29	Q63120	Q63120 [861-900]	861	900	Q63120 3xPhospho [T869(100); S874(100); T886(100)]	ATP-binding cassette sub-family C member 2 OS=Rattus norvegicus OX=10116 GN=Abcc2 PE=1 SV=1	0	4467.71	High	High	0.0001039	0.0001342	4.154e-05	0.004174	4.4	4.03	1	0	112.3	1	0.34	75.02			3.76499e+06											n/a	High	n/a	n/a	n/a	High
High	[K].HSGPEGEATVNNDSEAEDDDDGLIPTMEEIPEDAASLAMR.[R]	2xDeamidated [N11; N12]	2.12303e-07	0.00122234	1	1	1	25	Q63120	Q63120 [861-900]	861	900		ATP-binding cassette sub-family C member 2 OS=Rattus norvegicus OX=10116 GN=Abcc2 PE=1 SV=1	0	4229.78	High	High	0.0001039	0.0001342	2.411e-05	9.562e-10	5.98	2.73	0.61	0	105.9	1	0	75.71							341871							n/a	n/a	n/a	High	n/a	High
High	[K].HSGPEGEATVNNDSEAEDDDDGLIPTMEEIPEDAASLAMRR.[E]	1xOxidation [M]	0.0116753	0.00122234	1	1	2	19	Q63120	Q63120 [861-901]	861	901		ATP-binding cassette sub-family C member 2 OS=Rattus norvegicus OX=10116 GN=Abcc2 PE=1 SV=1	0	4399.9	High	High	0.0001039	0.0001342	0.0005785	0.005294	2.67	3.66	1	0	69.4	1	0	82.76			295468				310563							n/a	High	n/a	n/a	n/a	High
High	[K].HSGPEGEATVNNDSEAEDDDDGLIPTMEEIPEDAASLAMRR.[E]	1xDeamidated [N12]; 1xOxidation [M]; 1xPhospho [S36(96.2)]	0.0256367	0.00122234	1	1	8	18	Q63120	Q63120 [861-901]	861	901	Q63120 1xPhospho [S896(96.2)]	ATP-binding cassette sub-family C member 2 OS=Rattus norvegicus OX=10116 GN=Abcc2 PE=1 SV=1	0	4480.86	High	High	0.0001039	0.0001342	0.001717	0.003272	3.3	2.59	1	0	48	2	0	82.81			1.36952e+06				466660							n/a	High	n/a	n/a	n/a	High
High	[K].HSGPEGEATVNNDSEAEDDDDGLIPTMEEIPEDAASLAMR.[R]	1xOxidation [M]; 3xPhospho [T9(85); S14(99.2); T26(99.4)]	0.00100752	0.00122234	1	1	9	17	Q63120	Q63120 [861-900]	861	900	Q63120 3xPhospho [T869(85); S874(99.2); T886(99.4)]	ATP-binding cassette sub-family C member 2 OS=Rattus norvegicus OX=10116 GN=Abcc2 PE=1 SV=1	0	4483.7	High	n/a	0.0001039		1.974e-05			3.21	1	0	85.7	1	0	73.61			1.77455e+06											n/a	High	n/a	n/a	n/a	n/a
High	[K].HSGPEGEATVNNDSEAEDDDDGLIPTMEEIPEDAASLAMR.[R]	2xOxidation [M27; M39]; 3xPhospho [S14(90.4); T26(99); S36(99.7)]	0.00916909	0.00122234	1	1	5	17	Q63120	Q63120 [861-900]	861	900	Q63120 3xPhospho [S874(90.4); T886(99); S896(99.7)]	ATP-binding cassette sub-family C member 2 OS=Rattus norvegicus OX=10116 GN=Abcc2 PE=1 SV=1	0	4499.7	High	n/a	0.0001039		0.000415			3.15	1	0	63.6	2	0	64.67			1.97279e+08	11668.5			855603							n/a	High	Peak Found	n/a	n/a	High
High	[K].HSGPEGEATVNNDSEAEDDDDGLIPTMEEIPEDAASLAMRR.[E]	1xDeamidated [N]; 1xOxidation [M]	0.0902233	0.00223104	1	1	3	17	Q63120	Q63120 [861-901]	861	901		ATP-binding cassette sub-family C member 2 OS=Rattus norvegicus OX=10116 GN=Abcc2 PE=1 SV=1	0	4400.89	High	High	0.0001039	0.0003614	0.01002	0.01774	4.36	1.99	1	0	44.5	1	0.44		NoQuanValues													n/a	High	n/a	n/a	n/a	High
High	[K].HSGPEGEATVNNDSEAEDDDDGLIPTMEEIPEDAASLAMRR.[E]	2xDeamidated [N11; N12]; 1xOxidation [M]	0.166841	0.00532893	1	1	2	17	Q63120	Q63120 [861-901]	861	901		ATP-binding cassette sub-family C member 2 OS=Rattus norvegicus OX=10116 GN=Abcc2 PE=1 SV=1	0	4401.87	High	High	0.0002956	0.001716	0.02468	0.06729	1.76	1.62	0.33	0	22.5	1	1.44	64.21							14378745							n/a	High	n/a	n/a	n/a	High
High	[K].HSGPEGEATVNNDSEAEDDDDGLIPTMEEIPEDAASLAMR.[R]	1xDeamidated [N]; 1xOxidation [M]; 3xPhospho [T9(88.2); S14(91.3); S36(100)]	0.00605223	0.00122234	1	1	7	15	Q63120	Q63120 [861-900]	861	900	Q63120 3xPhospho [T869(88.2); S874(91.3); S896(100)]	ATP-binding cassette sub-family C member 2 OS=Rattus norvegicus OX=10116 GN=Abcc2 PE=1 SV=1	0	4484.69	High	n/a	0.0001039		0.0002328			3.45	1	0	90.9	1	0	73.61			3.65115e+06											n/a	High	n/a	n/a	n/a	High
High	[K].HSGPEGEATVNNDSEAEDDDDGLIPTMEEIPEDAASLAMR.[R]	1xDeamidated [N]; 3xPhospho [S14(73.9); T26(98.5); S36(100)]	0.00611626	0.00122234	1	1	10	15	Q63120	Q63120 [861-900]	861	900	Q63120 3xPhospho [S874(73.9); T886(98.5); S896(100)]	ATP-binding cassette sub-family C member 2 OS=Rattus norvegicus OX=10116 GN=Abcc2 PE=1 SV=1	0	4468.69	High	n/a	0.0001039		0.0002378			2.93	1	0	102	1	0	76.14			321043											n/a	High	n/a	n/a	n/a	High
High	[K].HSGPEGEATVNNDSEAEDDDDGLIPTMEEIPEDAASLAMR.[R]	2xDeamidated [N11; N12]; 1xOxidation [M27]; 1xPhospho [S2(97.9)]	0.000537122	0.00122234	1	1	5	14	Q63120	Q63120 [861-900]	861	900	Q63120 1xPhospho [S862(97.9)]	ATP-binding cassette sub-family C member 2 OS=Rattus norvegicus OX=10116 GN=Abcc2 PE=1 SV=1	0	4325.74	High	n/a	0.0001039		8.295e-06			3.35	1	0	215.7	1	0		NoQuanValues													n/a	High	n/a	n/a	n/a	High
High	[K].HSGPEGEATVNNDSEAEDDDDGLIPTMEEIPEDAASLAMRR.[E]	2xDeamidated [N11; N12]	0.181464	0.0072694	1	1	1	14	Q63120	Q63120 [861-901]	861	901		ATP-binding cassette sub-family C member 2 OS=Rattus norvegicus OX=10116 GN=Abcc2 PE=1 SV=1	1	4385.88	High	High	0.0003811	0.0008946	0.02948	0.03557	2.43	1.56	0.05	0	25.6	1	4.27	83.3			1.4496e+06				916111							n/a	High	n/a	n/a	n/a	High
High	[K].HSGPEGEATVNNDSEAEDDDDGLIPTMEEIPEDAASLAMR.[R]	2xDeamidated [N11; N12]; 2xOxidation [M27; M39]; 1xPhospho [S36(92)]	0.000737637	0.00122234	1	1	3	13	Q63120	Q63120 [861-900]	861	900	Q63120 1xPhospho [S896(92)]	ATP-binding cassette sub-family C member 2 OS=Rattus norvegicus OX=10116 GN=Abcc2 PE=1 SV=1	0	4341.73	High	n/a	0.0001039		1.283e-05			3.8	1	0	116.9	1	0		NoQuanValues													n/a	High	n/a	n/a	n/a	High
High	[K].HSGPEGEATVNNDSEAEDDDDGLIPTMEEIPEDAASLAMR.[R]	2xDeamidated [N11; N12]; 2xPhospho [T9(67.2); S/T]	0.000597039	0.00122234	1	1	7	13	Q63120	Q63120 [861-900]	861	900	Q63120 2xPhospho [T869(67.2); S/T]	ATP-binding cassette sub-family C member 2 OS=Rattus norvegicus OX=10116 GN=Abcc2 PE=1 SV=1	0	4389.71	High	n/a	0.0001039		9.639e-06			4.3	1	0	230.5	2	0		NoQuanValues													n/a	High	n/a	n/a	n/a	High
High	[K].HSGPEGEATVNNDSEAEDDDDGLIPTMEEIPEDAASLAMRR.[E]	1xDeamidated [N12]	0.174837	0.00637582	1	1	1	12	Q63120	Q63120 [861-901]	861	901		ATP-binding cassette sub-family C member 2 OS=Rattus norvegicus OX=10116 GN=Abcc2 PE=1 SV=1	0	4384.89	High	High	0.0003811	0.001815	0.02654	0.07174	2.9	2.41	0.37	0.07	40.7	2	0		NoQuanValues													n/a	High	n/a	n/a	n/a	High
High	[K].HSGPEGEATVNNDSEAEDDDDGLIPTMEEIPEDAASLAMRR.[E]	2xOxidation [M27; M39]	0.005223	0.00122234	1	1	1	11	Q63120	Q63120 [861-901]	861	901		ATP-binding cassette sub-family C member 2 OS=Rattus norvegicus OX=10116 GN=Abcc2 PE=1 SV=1	0	4415.9	High	High	0.0001039	0.0008946	0.0001913	0.0375	3.31	2.43	0.36	0.11	65.6	1	0	82.94			384278				182815							n/a	High	n/a	n/a	n/a	High
High	[K].HSGPEGEATVNNDSEAEDDDDGLIPTMEEIPEDAASLAMRR.[E]	1xDeamidated [N12]; 2xOxidation [M27; M39]	0.0379557	0.00122234	1	1	1	11	Q63120	Q63120 [861-901]	861	901		ATP-binding cassette sub-family C member 2 OS=Rattus norvegicus OX=10116 GN=Abcc2 PE=1 SV=1	0	4416.88	High	High	0.0001039	0.0001342	0.005191	0.004495	3.33	2.39	0.41	0.1	39.5	1	0.02		NoQuanValues													n/a	High	n/a	n/a	n/a	High
High	[K].HSGPEGEATVNNDSEAEDDDDGLIPTMEEIPEDAASLAMRR.[E]	2xDeamidated [N11; N12]; 2xOxidation [M27; M39]	0.219769	0.00913888	1	1	1	10	Q63120	Q63120 [861-901]	861	901		ATP-binding cassette sub-family C member 2 OS=Rattus norvegicus OX=10116 GN=Abcc2 PE=1 SV=1	0	4417.87	High	n/a	0.0004665		0.03767			1.86	0.27	0.12	8.7	2	0.02	59.25			242579											n/a	High	n/a	n/a	n/a	High
High	[K].HSGPEGEATVNNDSEAEDDDDGLIPTMEEIPEDAASLAMR.[R]	2xDeamidated [N11; N12]; 3xPhospho [T9(70); S14(97.8); T26(91.9)]	0.003788	0.00122234	1	1	6	8	Q63120	Q63120 [861-900]	861	900	Q63120 3xPhospho [T869(70); S874(97.8); T886(91.9)]	ATP-binding cassette sub-family C member 2 OS=Rattus norvegicus OX=10116 GN=Abcc2 PE=1 SV=1	0	4469.68	High	n/a	0.0001039		0.0001222			3.5	1	0	107.5	1	0	75.28			762590											n/a	High	n/a	n/a	n/a	High
High	[K].HSGPEGEATVNNDSEAEDDDDGLIPTMEEIPEDAASLAMRR.[E]	2xDeamidated [N11; N12]; 1xOxidation [M]; 1xPhospho [T/S]	0.225741	0.00913888	1	1	5	7	Q63120	Q63120 [861-901]	861	901	Q63120 1xPhospho [T/S]	ATP-binding cassette sub-family C member 2 OS=Rattus norvegicus OX=10116 GN=Abcc2 PE=1 SV=1	0	4481.84	High	n/a	0.0004665		0.03949			2.22	1	0	26.2	1	0.33		NoQuanValues													n/a	High	n/a	n/a	n/a	n/a
High	[K].HSGPEGEATVNNDSEAEDDDDGLIPTMEEIPEDAASLAMRR.[E]	2xPhospho [S2(54.9); T26(64.7)]	0.0555075	0.00122234	1	1	4	5	Q63120	Q63120 [861-901]	861	901	Q63120 2xPhospho [S862(54.9); T886(64.7)]	ATP-binding cassette sub-family C member 2 OS=Rattus norvegicus OX=10116 GN=Abcc2 PE=1 SV=1	0	4543.84	High	Low	0.0001039	0.8749	0.005022	1	0.48	1.77	1	0	34.7	1	0.87	75.68							414621							n/a	High	n/a	n/a	n/a	High
High	[K].HSGPEGEATVNNDSEAEDDDDGLIPTMEEIPEDAASLAMR.[R]	2xDeamidated [N11; N12]; 2xOxidation [M27; M39]	0.028023	0.00122234	1	1	1	5	Q63120	Q63120 [861-900]	861	900		ATP-binding cassette sub-family C member 2 OS=Rattus norvegicus OX=10116 GN=Abcc2 PE=1 SV=1	0	4261.77	High	n/a	0.0001039		0.001942			1.59	0.31	0	48.4	1	0.51		NoQuanValues													n/a	High	n/a	n/a	n/a	n/a
High	[K].HSGPEGEATVNNDSEAEDDDDGLIPTMEEIPEDAASLAMRR.[E]	1xOxidation [M]; 2xPhospho [S14(96.9); T26(96.9)]	0.0703474	0.00223104	1	1	3	5	Q63120	Q63120 [861-901]	861	901	Q63120 2xPhospho [S874(96.9); T886(96.9)]	ATP-binding cassette sub-family C member 2 OS=Rattus norvegicus OX=10116 GN=Abcc2 PE=1 SV=1	0	4559.84	High	High	0.0001039	0.0002534	0.007041	0.0118	3.25	2.95	1	0	49.8	1	0	65.74			5.56414e+06											n/a	High	n/a	n/a	n/a	High
High	[K].HSGPEGEATVNNDSEAEDDDDGLIPTMEEIPEDAASLAMRR.[E]	2xOxidation [M27; M39]; 1xPhospho [T26(86.5)]	0.114028	0.00223104	1	1	3	3	Q63120	Q63120 [861-901]	861	901	Q63120 1xPhospho [T886(86.5)]	ATP-binding cassette sub-family C member 2 OS=Rattus norvegicus OX=10116 GN=Abcc2 PE=1 SV=1	0	4495.87	High	High	0.0001039	0.003415	0.01407	0.1105	2.2	2.08	0.07	0.02	37.4	1	2.12		NoQuanValues													n/a	High	n/a	n/a	n/a	High
High	[K].HSGPEGEATVNNDSEAEDDDDGLIPTMEEIPEDAASLAMRR.[E]		0.163731	0.00532893	1	1	1	3	Q63120	Q63120 [861-901]	861	901		ATP-binding cassette sub-family C member 2 OS=Rattus norvegicus OX=10116 GN=Abcc2 PE=1 SV=1	1	4383.91	High	High	0.0002956	0.0008946	0.02406	0.03636	3.93	2.4	0.33	0.05	24.7	1	0		NoQuanValues													n/a	High	n/a	n/a	n/a	n/a
High	[K].HSGPEGEATVNNDSEAEDDDDGLIPTMEEIPEDAASLAMRR.[E]	1xOxidation [M27]; 3xPhospho [S14(63.4); T26(66.4); S36(65.3)]	0.21489	0.00913888	1	1	2	2	Q63120	Q63120 [861-901]	861	901	Q63120 3xPhospho [S874(63.4); T886(66.4); S896(65.3)]	ATP-binding cassette sub-family C member 2 OS=Rattus norvegicus OX=10116 GN=Abcc2 PE=1 SV=1	0	4639.8	High	n/a	0.0004665		0.03646			1.89	1	0	28.2	1	0.04	88.23			425347				198955							n/a	Peak Found	n/a	n/a	n/a	High
High	[K].HSGPEGEATVNNDSEAEDDDDGLIPTMEEIPEDAASLAMRR.[E]	2xOxidation [M27; M39]; 2xPhospho [S14(94); S36(94.5)]	0.0879789	0.00223104	1	1	1	1	Q63120	Q63120 [861-901]	861	901	Q63120 2xPhospho [S874(94); S896(94.5)]	ATP-binding cassette sub-family C member 2 OS=Rattus norvegicus OX=10116 GN=Abcc2 PE=1 SV=1	0	4575.83	High	n/a	0.0001039		0.009637			2.79	0.33	0.03	27.3	1	0		NoQuanValues													n/a	High	n/a	n/a	n/a	n/a
High	[K].HSGPEGEATVNNDSEAEDDDDGLIPTMEEIPEDAASLAMRR.[E]	3xPhospho [T9(72.6); S14(79.5); T26(70.6)]	0.102254	0.00223104	1	1	1	1	Q63120	Q63120 [861-901]	861	901	Q63120 3xPhospho [T869(72.6); S874(79.5); T886(70.6)]	ATP-binding cassette sub-family C member 2 OS=Rattus norvegicus OX=10116 GN=Abcc2 PE=1 SV=1	0	4623.81	High	n/a	0.0001039		0.01197			1.44	0.09	0	21.1	1	0.86		NoQuanValues													n/a	n/a	n/a	n/a	n/a	High
High	[K].HSGPEGEATVNNDSEAEDDDDGLIPTMEEIPEDAASLAMRR.[E]	1xDeamidated [N12]; 2xOxidation [M27; M39]; 2xPhospho [S2(65); S/T]	0.15106	0.0043309	1	1	1	1	Q63120	Q63120 [861-901]	861	901	Q63120 2xPhospho [S862(65); S/T]	ATP-binding cassette sub-family C member 2 OS=Rattus norvegicus OX=10116 GN=Abcc2 PE=1 SV=1	0	4576.82	High	n/a	0.000201		0.02125			1.45	1	0	25.4	1	0.02		NoQuanValues													n/a	High	n/a	n/a	n/a	n/a
High	[K].HSGPEGEATVNNDSEAEDDDDGLIPTMEEIPEDAASLAMRR.[E]	2xOxidation [M27; M39]; 3xPhospho [S14(68.4); T26(61.5); S36(70.9)]	0.156172	0.00532893	1	1	1	1	Q63120	Q63120 [861-901]	861	901	Q63120 3xPhospho [S874(68.4); T886(61.5); S896(70.9)]	ATP-binding cassette sub-family C member 2 OS=Rattus norvegicus OX=10116 GN=Abcc2 PE=1 SV=1	0	4655.8	High	n/a	0.0002956		0.02238			2.2	0.29	0	33.3	1	0.01		NoQuanValues													n/a	High	n/a	n/a	n/a	n/a
High	[R].GKSLKNSLK.[I]	1xPhospho [S3(100)]	0.195348	0.0072694	1	1	2	3	Q63120	Q63120 [920-928]	920	928	Q63120 1xPhospho [S922(100)]	ATP-binding cassette sub-family C member 2 OS=Rattus norvegicus OX=10116 GN=Abcc2 PE=1 SV=1	2	1054.57	High	High	0.0003811	0.001091	0.03148	0.05137	2.39	1.51	0.47	0.37	295.2	1	0		NoQuanValues													n/a	High	n/a	n/a	n/a	n/a
High	[R].GKSLKNSLK.[I]	1xDeamidated [N6]; 1xPhospho [S3(100)]	0.115156	0.00223104	1	1	1	2	Q63120	Q63120 [920-928]	920	928	Q63120 1xPhospho [S922(100)]	ATP-binding cassette sub-family C member 2 OS=Rattus norvegicus OX=10116 GN=Abcc2 PE=1 SV=1	0	1055.55	High	High	0.000201	0.0003614	0.01714	0.01899	2.15	1.58	0.34	0	227.6	1	0.01		NoQuanValues													n/a	High	n/a	n/a	n/a	n/a
High	[R].GKSLKNSLK.[I]	2xPhospho [S3(100); S7(100)]	0.164504	0.00532893	1	1	1	1	Q63120	Q63120 [920-928]	920	928	Q63120 2xPhospho [S922(100); S926(100)]	ATP-binding cassette sub-family C member 2 OS=Rattus norvegicus OX=10116 GN=Abcc2 PE=1 SV=1	0	1134.53	Medium	High	0.01273	0.0006879	0.266	0.03093	3.28	1	0.06	0	192.5	1	0.62	21.41			35286248											n/a	High	n/a	n/a	n/a	n/a
High	[K].SLKNSLK.[I]	1xPhospho [S5(100)]	0.216831	0.00913888	1	1	1	19	Q63120	Q63120 [922-928]	922	928	Q63120 1xPhospho [S926(100)]	ATP-binding cassette sub-family C member 2 OS=Rattus norvegicus OX=10116 GN=Abcc2 PE=1 SV=1	1	869.449	High	High	0.0008188	0.001091	0.05546	0.04564	1.99	1.7	0.37	0	259.1	1	0.01	22			5.80384e+08	18823.9		10660.7	2.42639e+07	8331.16	12766.1			4344.64		n/a	High	Peak Found	n/a	Peak Found	High
High	[K].SLKNSLK.[I]	2xPhospho [S1(100); S5(100)]	0.122141	0.00223104	1	1	1	6	Q63120	Q63120 [922-928]	922	928	Q63120 2xPhospho [S922(100); S926(100)]	ATP-binding cassette sub-family C member 2 OS=Rattus norvegicus OX=10116 GN=Abcc2 PE=1 SV=1	0	949.416	High	High	0.0006418	0.0003614	0.04688	0.02061	2.64	0.97	0.26	0	91.6	1	0.62	24.46			49128868				210986							n/a	High	n/a	n/a	n/a	Peak Found
High	[K].SLKNSLK.[I]	1xDeamidated [N4]; 1xPhospho [S5(100)]	0.135927	0.0043309	1	1	1	4	Q63120	Q63120 [922-928]	922	928	Q63120 1xPhospho [S926(100)]	ATP-binding cassette sub-family C member 2 OS=Rattus norvegicus OX=10116 GN=Abcc2 PE=1 SV=1	1	870.433	High	High	0.000201	0.0008946	0.01823	0.03803	2.46	1.71	0.37	0	263.7	1	0	25.22			7428559											n/a	High	n/a	n/a	n/a	High
High	[K].SLKNSLK.[I]	1xDeamidated [N4]; 2xPhospho [S1(100); S5(100)]	0.14127	0.0043309	1	1	1	2	Q63120	Q63120 [922-928]	922	928	Q63120 2xPhospho [S922(100); S926(100)]	ATP-binding cassette sub-family C member 2 OS=Rattus norvegicus OX=10116 GN=Abcc2 PE=1 SV=1	1	950.4	High	High	0.0008188	0.0004667	0.05524	0.0251	2.56	0.94	0.36	0	85.7	1	0.38		NoQuanValues													n/a	High	n/a	n/a	n/a	n/a
High	[K].SLKNSLKIK.[N]	1xPhospho [S5(100)]	0.130763	0.0043309	1	1	1	2	Q63120	Q63120 [922-930]	922	930	Q63120 1xPhospho [S926(100)]	ATP-binding cassette sub-family C member 2 OS=Rattus norvegicus OX=10116 GN=Abcc2 PE=1 SV=1	2	1110.63	High	High	0.000201	0.0004667	0.0191	0.02259	2.42	1.17	0.31	0.3	186.4	1	0.06		NoQuanValues													n/a	High	n/a	n/a	n/a	n/a
High	[K].IKNVNVLK.[E]		0.0045309	0.00122234	1	1	1	12	Q63120	Q63120 [929-936]	929	936		ATP-binding cassette sub-family C member 2 OS=Rattus norvegicus OX=10116 GN=Abcc2 PE=1 SV=1	1	927.599	High	High	0.0001039	0.0001342	0.0001572	0.0008499	1.92	1.64	0.31	0	516.2	1	0.01	22.95			264669		105402				235158		10492934		337567	n/a	High	n/a	High	n/a	High
High	[K].NVNVLKEK.[E]		0.0184294	0.00122234	1	1	1	7	Q63120	Q63120 [931-938]	931	938		ATP-binding cassette sub-family C member 2 OS=Rattus norvegicus OX=10116 GN=Abcc2 PE=1 SV=1	1	943.557	High	High	0.0001039	0.0001342	0.001091	0.002244	2.42	2.15	0.65	0	536.8	1	0	27.94			425751						108690					n/a	High	n/a	High	n/a	n/a
High	[K].EKEVEGQK.[L]		0.0103468	0.00122234	1	1	1	92	Q63120	Q63120 [939-946]	939	946		ATP-binding cassette sub-family C member 2 OS=Rattus norvegicus OX=10116 GN=Abcc2 PE=1 SV=1	1	946.484	High	High	0.0001039	0.0001342	0.0004919	0.002113	2.43	1.92	0.24	0	406	1	0	16.8									932650		1.15865e+06		575081	n/a	n/a	n/a	n/a	n/a	n/a
High	[K].KEFVETGK.[V]		0.00367013	0.00122234	1	1	1	55	Q63120	Q63120 [950-957]	950	957		ATP-binding cassette sub-family C member 2 OS=Rattus norvegicus OX=10116 GN=Abcc2 PE=1 SV=1	1	937.499	High	High	0.0001039	0.0001342	0.0001174	0.0002466	2.99	2.62	0.53	0	1037.8	1	0	23.3			6.1803e+06		2.18314e+06		7283457		2.07362e+06	13224.6	1.71091e+06	34885.1	1.44577e+06	n/a	High	n/a	High	n/a	High
High	[K].EFVETGK.[V]		0.0364011	0.00122234	1	1	1	120	Q63120	Q63120 [951-957]	951	957		ATP-binding cassette sub-family C member 2 OS=Rattus norvegicus OX=10116 GN=Abcc2 PE=1 SV=1	0	809.404	High	High	0.0001039	0.0001342	0.006785	0.004262	1.5	1.21	0.46	0	183.4	1	0.03	26.91			3.01719e+07		7.53083e+06		6.61125e+06		1.36878e+07	108119	18452844	277318	9.54793e+06	n/a	High	n/a	High	n/a	High
High	[R].DMRIGVFGALGLAQGICLLISTLWSIYACRNASK.[A]	2xCarbamidomethyl [C17; C29]	0.0188199	0.00122234	1	1	1	1	Q63120	Q63120 [1017-1050]	1017	1050		ATP-binding cassette sub-family C member 2 OS=Rattus norvegicus OX=10116 GN=Abcc2 PE=1 SV=1	0	3754.96	High	n/a	0.0001039		0.001124			3.19	0.47	0	102.4	1	0		NoQuanValues													n/a	n/a	n/a	n/a	n/a	n/a
High	[R].IGVFGALGLAQGICLLISTLWSIYACR.[N]	2xCarbamidomethyl [C14; C26]	1.85678e-09	0.00122234	1	1	1	195	Q63120	Q63120 [1020-1046]	1020	1046		ATP-binding cassette sub-family C member 2 OS=Rattus norvegicus OX=10116 GN=Abcc2 PE=1 SV=1	0	2952.58	High	High	0.0001039	0.0001342	7.074e-12	2.352e-12	7.76	5.92	0.76	0	1206.4	1	0	96.87		964684		436679		363732		281416	3.79217e+08	4.24253e+06	1.87589e+08	4.80067e+07	4.44011e+08	High	High	High	High	High	High
High	[R].IGVFGALGLAQGICLLISTLWSIYACR.[N]	2xCarbamidomethyl [C14; C26]; 1xDeamidated [Q11]	2.79374e-08	0.00122234	1	1	1	68	Q63120	Q63120 [1020-1046]	1020	1046		ATP-binding cassette sub-family C member 2 OS=Rattus norvegicus OX=10116 GN=Abcc2 PE=1 SV=1	0	2953.57	High	High	0.0001039	0.0001342	1.196e-07	7.281e-11	5.56	4.03	0.71	0.11	641.6	1	0	101.47									185676				81326.9	n/a	n/a	n/a	n/a	High	n/a
High	[R].IGVFGALGLAQGICLLISTLWSIYACRNASK.[A]	2xCarbamidomethyl [C14; C26]	1.85829e-08	0.00122234	1	1	1	32	Q63120	Q63120 [1020-1050]	1020	1050		ATP-binding cassette sub-family C member 2 OS=Rattus norvegicus OX=10116 GN=Abcc2 PE=1 SV=1	1	3352.79	High	High	0.0001039	0.0001342	1.436e-10	4.362e-11	8.56	5.7	0.7	0	946	1	0	96.26									1041810208	76193.6	682289856		859301000	n/a	n/a	High	High	n/a	n/a
High	[R].IGVFGALGLAQGICLLISTLWSIYACRNASK.[A]	2xCarbamidomethyl [C14; C26]; 1xDeamidated [Q11]	1.50602e-06	0.00122234	1	1	1	14	Q63120	Q63120 [1020-1050]	1020	1050		ATP-binding cassette sub-family C member 2 OS=Rattus norvegicus OX=10116 GN=Abcc2 PE=1 SV=1	0	3353.77	High	High	0.0001039	0.0001342	8.393e-08	1.149e-08	7.03	5.59	0.68	0.06	569.6	1	0	96.97		11167.7										2.28248e+06		Peak Found	n/a	High	n/a	n/a	n/a
High	[R].IGVFGALGLAQGICLLISTLWSIYACRNASK.[A]	2xCarbamidomethyl [C14; C26]; 2xDeamidated [Q11; N28]	0.00268922	0.00122234	1	1	1	5	Q63120	Q63120 [1020-1050]	1020	1050		ATP-binding cassette sub-family C member 2 OS=Rattus norvegicus OX=10116 GN=Abcc2 PE=1 SV=1	1	3354.76	n/a	High		0.0001342		0.0001524	3.06								NoQuanValues													n/a	n/a	n/a	n/a	n/a	n/a
High	[R].IGVFGALGLAQGICLLISTLWSIYACRNASK.[A]	2xCarbamidomethyl [C14; C26]; 1xPhospho [S/T/Y]	0.00701269	0.00122234	1	1	1	5	Q63120	Q63120 [1020-1050]	1020	1050	Q63120 1xPhospho [S/T/Y]	ATP-binding cassette sub-family C member 2 OS=Rattus norvegicus OX=10116 GN=Abcc2 PE=1 SV=1	0	3432.76	High	High	0.0001039	0.0001342	0.0002856	0.0006289	4.02	2.84	1	0	233.5	1	0		NoQuanValues													n/a	n/a	n/a	n/a	n/a	n/a
High	[R].IGVFGALGLAQGICLLISTLWSIYACRNASKALHGQLLTNILR.[A]	2xCarbamidomethyl [C14; C26]	2.74748e-09	0.00122234	1	1	1	4	Q63120	Q63120 [1020-1062]	1020	1062		ATP-binding cassette sub-family C member 2 OS=Rattus norvegicus OX=10116 GN=Abcc2 PE=1 SV=1	2	4682.58	High	High	0.0001039	0.0001342	3.109e-12	3.864e-12	10.24	7.3	0.75	0	1265.1	1	0		NoQuanValues													n/a	n/a	n/a	n/a	n/a	n/a
High	[R].NASKALHGQLLTNILR.[A]		2.84078e-07	0.00122234	1	1	1	19	Q63120	Q63120 [1047-1062]	1047	1062		ATP-binding cassette sub-family C member 2 OS=Rattus norvegicus OX=10116 GN=Abcc2 PE=1 SV=1	1	1749.01	High	High	0.0001039	0.0001342	2.653e-10	2.268e-09	5.76	4.68	0.71	0	1928.6	1	0	61.27			2.51714e+06						9.2725e+06				7070234	n/a	High	n/a	High	n/a	High
High	[R].NASKALHGQLLTNILR.[A]	1xDeamidated [N1]	0.0538085	0.00122234	1	1	1	2	Q63120	Q63120 [1047-1062]	1047	1062		ATP-binding cassette sub-family C member 2 OS=Rattus norvegicus OX=10116 GN=Abcc2 PE=1 SV=1	0	1750	High	High	0.0006418	0.0001342	0.05191	0.007044	2.93	1.74	0.49	0.43	218.6	1	0		NoQuanValues													n/a	n/a	n/a	n/a	n/a	n/a
High	[K].ALHGQLLTNILR.[A]		1.23253e-05	0.00122234	1	1	1	195	Q63120	Q63120 [1051-1062]	1051	1062		ATP-binding cassette sub-family C member 2 OS=Rattus norvegicus OX=10116 GN=Abcc2 PE=1 SV=1	0	1348.81	High	High	0.0001039	0.0001342	2.38e-07	1.645e-07	3.62	2.9	0.68	0	1240.2	1	0	55.38			8.01197e+07	7997.2	9.83933e+06	6510.24	4.16825e+07	8710.36	5.65364e+08	481532	1.22944e+10	1.91137e+06	1.06774e+10	n/a	High	Peak Found	High	Peak Found	High
High	[K].ALHGQLLTNILR.[A]	1xDeamidated [N/Q]	1.64922e-05	0.00122234	1	1	2	27	Q63120	Q63120 [1051-1062]	1051	1062		ATP-binding cassette sub-family C member 2 OS=Rattus norvegicus OX=10116 GN=Abcc2 PE=1 SV=1	0	1349.79	High	High	0.0001039	0.0001342	6.976e-08	1.083e-06	3.48	3.06	0.7	0.35	923.1	1	0	61.35													38014791	n/a	n/a	n/a	n/a	n/a	n/a
High	[K].ALHGQLLTNILR.[A]	1xPhospho [T8(100)]	0.105351	0.00223104	1	1	1	7	Q63120	Q63120 [1051-1062]	1051	1062	Q63120 1xPhospho [T1058(100)]	ATP-binding cassette sub-family C member 2 OS=Rattus norvegicus OX=10116 GN=Abcc2 PE=1 SV=1	0	1428.77	High	High	0.0003811	0.0003614	0.03364	0.01693	3.26	1.62	0.36	0	219.4	1	0.03	76.07			620656				260046							n/a	High	n/a	n/a	n/a	High
High	[R].APMRFFDTTPTGR.[I]		0.103792	0.00223104	1	1	1	1	Q63120	Q63120 [1063-1075]	1063	1075		ATP-binding cassette sub-family C member 2 OS=Rattus norvegicus OX=10116 GN=Abcc2 PE=1 SV=1	0	1496.73	High	n/a	0.0001039		0.01229			2.3	0.37	0	159	1	0.02		NoQuanValues													n/a	n/a	n/a	n/a	n/a	n/a
High	[RK].FFDTTPTGR.[I]		0.0116753	0.00122234	1	2	1	238	Q63120	Q63120 [1067-1075]	1067	1075		ATP-binding cassette sub-family C member 2 OS=Rattus norvegicus OX=10116 GN=Abcc2 PE=1 SV=1	0	1041.5	High	High	0.0001039	0.0001342	0.0011	0.000993	1.92	1.66	0.66	0	360	1	0	28.84			1.17482e+08	4892.46	2.06294e+07	5197.33	18621476		2.48854e+08	639117	4.98915e+09	1.74712e+06	7.89159e+08	n/a	High	Peak Found	High	Peak Found	High
High	[RK].FFDTTPTGR.[I]	1xPhospho [T7(100)]	0.0176724	0.00122234	1	2	4	21	Q63120	Q63120 [1067-1075]	1067	1075	Q63120 1xPhospho [T1073(100)]	ATP-binding cassette sub-family C member 2 OS=Rattus norvegicus OX=10116 GN=Abcc2 PE=1 SV=1	0	1121.47	High	High	0.0001039	0.0001342	0.002467	0.001687	2.66	1.16	0.58	0.12	230.4	1	0	45.75			3.14919e+07				32128494							n/a	High	n/a	n/a	n/a	High
High	[R].FFDTTPTGRIVNR.[F]		0.0275863	0.00122234	1	1	1	2	Q63120	Q63120 [1067-1079]	1067	1079		ATP-binding cassette sub-family C member 2 OS=Rattus norvegicus OX=10116 GN=Abcc2 PE=1 SV=1	1	1523.8	High	High	0.0001039	0.0001342	0.001904	0.005705	2.14	1.71	0.4	0	107.2	1	0		NoQuanValues													n/a	n/a	n/a	n/a	n/a	n/a
High	[R].FSGDISTVDDLLPQTLR.[S]		1.94027e-07	0.00122234	1	1	1	82	Q63120	Q63120 [1080-1096]	1080	1096		ATP-binding cassette sub-family C member 2 OS=Rattus norvegicus OX=10116 GN=Abcc2 PE=1 SV=1	0	1876.97	High	High	0.0001039	0.0001342	4.767e-10	8.538e-10	4.34	3.69	0.74	0	913.7	1	0	77.36		19087.1	5.15112e+06	20740.5	76395.1	25487.3	288467	27047.6	3.79674e+08	109087	1167825677	120712	1401400204	Peak Found	High	High	High	High	High
High	[R].FSGDISTVDDLLPQTLR.[S]	1xDeamidated [Q14]	0.00020614	0.00122234	1	1	1	10	Q63120	Q63120 [1080-1096]	1080	1096		ATP-binding cassette sub-family C member 2 OS=Rattus norvegicus OX=10116 GN=Abcc2 PE=1 SV=1	0	1877.95	High	High	0.0001039	0.0001342	1.126e-05	5.865e-06	2.89	3.02	0.66	0.11	326.8	2	0		NoQuanValues													n/a	n/a	n/a	n/a	n/a	n/a
High	[R].FSGDISTVDDLLPQTLR.[S]	1xPhospho [S6(81.2)]	0.147498	0.0043309	1	1	1	1	Q63120	Q63120 [1080-1096]	1080	1096	Q63120 1xPhospho [S1085(81.2)]	ATP-binding cassette sub-family C member 2 OS=Rattus norvegicus OX=10116 GN=Abcc2 PE=1 SV=1	0	1956.93	High	n/a	0.000201		0.02053			2.28	0.52	0.01	114.6	1	0		NoQuanValues													n/a	n/a	n/a	n/a	n/a	n/a
High	[R].RLDSVTK.[S]		0.00541903	0.00122234	1	1	1	113	Q63120	Q63120 [1146-1152]	1146	1152		ATP-binding cassette sub-family C member 2 OS=Rattus norvegicus OX=10116 GN=Abcc2 PE=1 SV=1	1	818.473	High	High	0.0001039	0.0001342	0.0002011	0.001656	2.53	2.09	0.26	0	909.9	1	0.31	20.94			9.59952e+07	6284.05	3.63251e+07		1.03302e+08		2.44e+07	2847.61	30511221	840976	2.08882e+07	n/a	High	Peak Found	High	n/a	High
High	[R].RLDSVTKSPIYSHFSETVTGLPIIR.[A]	1xPhospho [S8(100)]	2.16848e-07	0.00122234	1	1	2	14	Q63120	Q63120 [1146-1170]	1146	1170	Q63120 1xPhospho [S1153(100)]	ATP-binding cassette sub-family C member 2 OS=Rattus norvegicus OX=10116 GN=Abcc2 PE=1 SV=1	2	2896.5	High	High	0.0001039	0.0001342	8.494e-10	9.807e-10	7.88	4.84	1	0	542.3	1	0	80.02			24985589				2.62736e+06							n/a	High	n/a	n/a	n/a	High
High	[R].LDSVTKSPIYSHFSETVTGLPIIR.[A]	1xPhospho [S7(100)]	8.50787e-06	0.00122234	1	1	3	14	Q63120	Q63120 [1147-1170]	1147	1170	Q63120 1xPhospho [S1153(100)]	ATP-binding cassette sub-family C member 2 OS=Rattus norvegicus OX=10116 GN=Abcc2 PE=1 SV=1	1	2740.4	High	High	0.0001039	0.0001342	3.725e-08	1.032e-07	5.64	3.85	1	0	416.9	1	0	83.96			7.87191e+07	9338.17			1.12657e+07							n/a	High	Peak Found	n/a	n/a	High
High	[R].LDSVTKSPIYSHFSETVTGLPIIR.[A]		0.000465648	0.00122234	1	1	1	2	Q63120	Q63120 [1147-1170]	1147	1170		ATP-binding cassette sub-family C member 2 OS=Rattus norvegicus OX=10116 GN=Abcc2 PE=1 SV=1	1	2660.43	High	High	0.0001039	0.0001342	1.205e-05	1.641e-05	5.48	4.44	0.63	0	225.2	1	0		NoQuanValues													n/a	n/a	n/a	n/a	n/a	n/a
High	[K].SPIYSHFSETVTGLPIIR.[A]		4.10874e-09	0.00122234	1	1	1	183	Q63120	Q63120 [1153-1170]	1153	1170		ATP-binding cassette sub-family C member 2 OS=Rattus norvegicus OX=10116 GN=Abcc2 PE=1 SV=1	0	2017.08	High	High	0.0001039	0.0001342	5.084e-12	6.411e-12	6.15	4.49	0.82	0	2504.7	1	0	63.01			4.41165e+07		528047	4061.85	9.47407e+06		1.59692e+09	259306	4.7809e+09	771054	2594463044	n/a	High	n/a	High	Peak Found	High
High	[K].SPIYSHFSETVTGLPIIR.[A]	1xPhospho [S1(100)]	9.81548e-06	0.00122234	1	1	5	57	Q63120	Q63120 [1153-1170]	1153	1170	Q63120 1xPhospho [S1153(100)]	ATP-binding cassette sub-family C member 2 OS=Rattus norvegicus OX=10116 GN=Abcc2 PE=1 SV=1	0	2097.04	High	High	0.0001039	0.0001342	9.947e-07	1.234e-07	5.37	3.92	1	0	509.8	1	0	85.63			1.73429e+08	51716	287848	9072.45	7.35908e+06	5617.28	4.39181e+06		1.56244e+06	130577		n/a	High	High	High	Peak Found	High
High	[K].SPIYSHFSETVTGLPIIR.[A]	2xPhospho [S1(100); S5(100)]	0.00136145	0.00122234	1	1	3	8	Q63120	Q63120 [1153-1170]	1153	1170	Q63120 2xPhospho [S1153(100); S1157(100)]	ATP-binding cassette sub-family C member 2 OS=Rattus norvegicus OX=10116 GN=Abcc2 PE=1 SV=1	0	2177.01	High	High	0.0001039	0.0001342	3.443e-05	6.423e-05	3.57	3.04	1	0	428.9	1	0	69.27											17324868		29708928	n/a	n/a	n/a	n/a	n/a	n/a
High	[R].AFEHQQR.[F]		0.0475012	0.00122234	1	1	1	108	Q63120	Q63120 [1171-1177]	1171	1177		ATP-binding cassette sub-family C member 2 OS=Rattus norvegicus OX=10116 GN=Abcc2 PE=1 SV=1	0	915.443	High	High	0.0001039	0.0001342	0.007296	0.005999	1.36	1.65	0.63	0	446.4	1	0	18.22		4941.88	2.3503e+07		6.39486e+06	7653.26	6.05958e+06	5254.97	4.54e+06	99683.2	6.89475e+06	299872	1.51011e+06	Peak Found	High	n/a	High	Peak Found	High
High	[R].FLAWNEK.[Q]		0.0237	0.00122234	1	1	1	157	Q63120	Q63120 [1178-1184]	1178	1184		ATP-binding cassette sub-family C member 2 OS=Rattus norvegicus OX=10116 GN=Abcc2 PE=1 SV=1	0	907.467	High	High	0.0001039	0.0001342	0.005629	0.002454	1.63	1.5	0.16	0	178.9	1	0.51	36.14			1.04631e+08	4681.19	1.37906e+07		1.30996e+07		2.4452e+08	408402	6.49881e+09	1.29903e+06	3.76877e+09	n/a	High	Peak Found	High	n/a	High
High	[R].FLAWNEK.[Q]	1xDeamidated [N5]	0.122739	0.00223104	1	1	1	12	Q63120	Q63120 [1178-1184]	1178	1184		ATP-binding cassette sub-family C member 2 OS=Rattus norvegicus OX=10116 GN=Abcc2 PE=1 SV=1	0	908.451	High	High	0.0003811	0.0003614	0.03105	0.02081	1.35	1.31	0.16	0	138.3	1	1.26	48.81			451715						135751		25058906		59414072	n/a	High	n/a	n/a	n/a	n/a
High	[R].FLAWNEKQIDINQK.[C]		0.000313141	0.00122234	1	1	1	8	Q63120	Q63120 [1178-1191]	1178	1191		ATP-binding cassette sub-family C member 2 OS=Rattus norvegicus OX=10116 GN=Abcc2 PE=1 SV=1	1	1746.92	High	High	0.0001039	0.0001342	1.428e-05	9.946e-06	4.58	3.5	0.57	0	360	1	0	60.85					176338				2.07114e+06					n/a	High	n/a	High	n/a	n/a
High	[K].QIDINQK.[C]		0.0492627	0.00122234	1	1	1	140	Q63120	Q63120 [1185-1191]	1185	1191		ATP-binding cassette sub-family C member 2 OS=Rattus norvegicus OX=10116 GN=Abcc2 PE=1 SV=1	0	858.468	High	High	0.0001039	0.0001342	0.007927	0.006295	2.01	1.57	0.36	0	219.4	1	0.04	27.11			9.29811e+07		2.54856e+07		25854350		2.92093e+07	314259	4.06731e+07	776822	2.46721e+07	n/a	High	n/a	High	n/a	High
High	[K].QIDINQK.[C]	1xDeamidated [N/Q]	0.07217	0.00223104	1	1	2	9	Q63120	Q63120 [1185-1191]	1185	1191		ATP-binding cassette sub-family C member 2 OS=Rattus norvegicus OX=10116 GN=Abcc2 PE=1 SV=1	0	859.452	High	High	0.000201	0.0002534	0.01716	0.01028	1.78	1.34	0.27	0.05	299.1	1	0.2	28.46			329033		170485		277230		174832				145582	n/a	High	n/a	High	n/a	High
High	[K].CVFSWITSNR.[W]	1xCarbamidomethyl [C1]	0.000677813	0.00122234	1	1	1	20	Q63120	Q63120 [1192-1201]	1192	1201		ATP-binding cassette sub-family C member 2 OS=Rattus norvegicus OX=10116 GN=Abcc2 PE=1 SV=1	0	1269.6	High	High	0.0001039	0.0001342	3.81e-05	2.652e-05	2.69	2.4	0.66	0	598.4	1	0	55.29					202827				28545304		798907392	12585.9	772477632	n/a	High	n/a	High	n/a	n/a
High	[R].WLAIRLELVGNLVVFCSALLLVIYRK.[T]	1xCarbamidomethyl [C16]	5.47323e-08	0.00122234	1	1	1	24	Q63120	Q63120 [1202-1227]	1202	1227		ATP-binding cassette sub-family C member 2 OS=Rattus norvegicus OX=10116 GN=Abcc2 PE=1 SV=1	2	3058.8	High	High	0.0001039	0.0001342	8.54e-11	1.713e-10	8.1	6.66	0.81	0	1322.6	1	0	95.27		818393		445580	199664	280540	117525	202275						High	High	High	High	High	High
High	[R].WLAIRLELVGNLVVFCSALLLVIYRK.[T]	1xCarbamidomethyl [C16]; 1xDeamidated [N11]	6.70948e-05	0.00122234	1	1	1	4	Q63120	Q63120 [1202-1227]	1202	1227		ATP-binding cassette sub-family C member 2 OS=Rattus norvegicus OX=10116 GN=Abcc2 PE=1 SV=1	2	3059.78	High	High	0.0001039	0.0001342	4.796e-07	1.994e-06	4.8	3.91	0.72	0.03	303.9	1	0		NoQuanValues													High	n/a	High	n/a	n/a	High
High	[R].LELVGNLVVFCSALLLVIYRK.[T]	1xCarbamidomethyl [C11]	5.59948e-06	0.00122234	1	1	1	23	Q63120	Q63120 [1207-1227]	1207	1227		ATP-binding cassette sub-family C member 2 OS=Rattus norvegicus OX=10116 GN=Abcc2 PE=1 SV=1	1	2419.41	High	High	0.0001039	0.0001342	5.632e-07	6.06e-08	5.24	4.4	0.75	0	727.1	1	0	95.31		521085							1.38103e+06			1.15596e+06		High	High	High	High	High	High
High	[R].LELVGNLVVFCSALLLVIYR.[K]	1xCarbamidomethyl [C11]	1.72058e-05	0.00122234	1	1	1	8	Q63120	Q63120 [1207-1226]	1207	1226		ATP-binding cassette sub-family C member 2 OS=Rattus norvegicus OX=10116 GN=Abcc2 PE=1 SV=1	0	2291.32	High	High	0.0001039	0.0001342	3.705e-06	2.51e-07	4.26	3.41	0.79	0	499.3	1	0		NoQuanValues													High	n/a	High	n/a	High	n/a
High	[R].LELVGNLVVFCSALLLVIYRK.[T]	1xCarbamidomethyl [C11]; 1xDeamidated [N6]	0.000563303	0.00122234	1	1	1	2	Q63120	Q63120 [1207-1227]	1207	1227		ATP-binding cassette sub-family C member 2 OS=Rattus norvegicus OX=10116 GN=Abcc2 PE=1 SV=1	1	2420.4	High	High	0.0001039	0.0001342	0.0001464	2.091e-05	3.34	2.33	0.69	0	165	1	0		NoQuanValues													n/a	n/a	n/a	n/a	n/a	n/a
High	[R].KTLTGDVVGFVLSNALNITQTLNWLVR.[M]		1.18287e-10	0.00122234	1	1	1	21	Q63120	Q63120 [1227-1253]	1227	1253		ATP-binding cassette sub-family C member 2 OS=Rattus norvegicus OX=10116 GN=Abcc2 PE=1 SV=1	1	2972.66	High	High	0.0001039	0.0001342	6.456e-14	7.151e-14	8.62	5.69	0.72	0	2414.2	1	0	96.18									167322561		8.51678e+07		52166776	n/a	n/a	n/a	n/a	n/a	n/a
High	[R].KTLTGDVVGFVLSNALNITQTLNWLVR.[M]	1xDeamidated [N14]	0.154696	0.0043309	1	1	1	2	Q63120	Q63120 [1227-1253]	1227	1253		ATP-binding cassette sub-family C member 2 OS=Rattus norvegicus OX=10116 GN=Abcc2 PE=1 SV=1	1	2973.64	High	High	0.001923	0.000581	0.08632	0.02839	2.03	1.86	1	0	61.4	1	0.04		NoQuanValues													n/a	n/a	n/a	n/a	n/a	n/a
High	[R].KTLTGDVVGFVLSNALNITQTLNWLVR.[M]	2xDeamidated [N14; N17]	2.41269e-06	0.00122234	1	1	1	1	Q63120	Q63120 [1227-1253]	1227	1253		ATP-binding cassette sub-family C member 2 OS=Rattus norvegicus OX=10116 GN=Abcc2 PE=1 SV=1	1	2974.62	n/a	High		0.0001342		2.079e-08	5.71								NoQuanValues													n/a	n/a	n/a	n/a	n/a	n/a
High	[K].TLTGDVVGFVLSNALNITQTLNWLVR.[M]		7.24645e-08	0.00122234	1	1	1	93	Q63120	Q63120 [1228-1253]	1228	1253		ATP-binding cassette sub-family C member 2 OS=Rattus norvegicus OX=10116 GN=Abcc2 PE=1 SV=1	0	2844.56	High	High	0.0001039	0.0001342	1.398e-09	2.441e-10	7.72	4.51	0.78	0	1750.6	1	0	96.92		240580	33197.9	27253.4	39709.7			19096.2	6.46494e+08	131288	4.49438e+08	4.86053e+06	7.06064e+08	High	Peak Found	High	Peak Found	High	n/a
High	[K].TLTGDVVGFVLSNALNITQTLNWLVR.[M]	1xDeamidated [N/Q]	7.8104e-07	0.00122234	1	1	2	32	Q63120	Q63120 [1228-1253]	1228	1253		ATP-binding cassette sub-family C member 2 OS=Rattus norvegicus OX=10116 GN=Abcc2 PE=1 SV=1	0	2845.55	High	High	0.0001039	0.0001342	1.411e-08	4.97e-09	4.49	4.06	1	0	537.5	4	0	105.29									59078.9					High	n/a	n/a	n/a	n/a	n/a
High	[K].TLTGDVVGFVLSNALNITQTLNWLVR.[M]	2xDeamidated [N13; N/Q]	1.77613e-05	0.00122234	1	1	2	8	Q63120	Q63120 [1228-1253]	1228	1253		ATP-binding cassette sub-family C member 2 OS=Rattus norvegicus OX=10116 GN=Abcc2 PE=1 SV=1	0	2846.53	High	High	0.00681	0.0001342	0.1753	2.619e-07	4.3	1.69	1	0	9.7	4	3.47		NoQuanValues													n/a	n/a	n/a	n/a	n/a	n/a
High	[K].TLTGDVVGFVLSNALNITQTLNWLVRMTSEAETNIVAVER.[I]		1.4047e-07	0.00122234	1	1	1	4	Q63120	Q63120 [1228-1267]	1228	1267		ATP-binding cassette sub-family C member 2 OS=Rattus norvegicus OX=10116 GN=Abcc2 PE=1 SV=1	1	4375.3	High	High	0.0001039	0.0001342	2.302e-10	5.653e-10	7.79	6.71	0.68	0	873.9	1	0		NoQuanValues													n/a	n/a	n/a	n/a	n/a	n/a
High	[K].TLTGDVVGFVLSNALNITQTLNWLVRMTSEAETNIVAVER.[I]	1xDeamidated [N16]	0.000448723	0.00122234	1	1	1	2	Q63120	Q63120 [1228-1267]	1228	1267		ATP-binding cassette sub-family C member 2 OS=Rattus norvegicus OX=10116 GN=Abcc2 PE=1 SV=1	1	4376.28	High	High	0.0001039	0.0001342	1.429e-05	1.565e-05	2.83	3.89	1	0	258.3	1	0		NoQuanValues													n/a	n/a	n/a	n/a	n/a	n/a
High	[R].MTSEAETNIVAVER.[I]		2.08023e-06	0.00122234	1	1	1	403	Q63120	Q63120 [1254-1267]	1254	1267		ATP-binding cassette sub-family C member 2 OS=Rattus norvegicus OX=10116 GN=Abcc2 PE=1 SV=1	0	1549.75	High	High	0.0001039	0.0001342	9.555e-09	1.73e-08	4.27	3.43	0.61	0	1553.1	1	0	39.83		9401.09	4.12468e+07	35850.1	1.87474e+07	17833.7	6128294	14927	1.00642e+09	89134.6	8.72528e+09	1.4194e+06	7.68349e+09	Peak Found	High	High	High	High	High
High	[R].MTSEAETNIVAVER.[I]	1xOxidation [M1]	3.84166e-07	0.00122234	1	1	1	198	Q63120	Q63120 [1254-1267]	1254	1267		ATP-binding cassette sub-family C member 2 OS=Rattus norvegicus OX=10116 GN=Abcc2 PE=1 SV=1	0	1565.75	High	High	0.0001039	0.0001342	9.919e-10	2.024e-09	4.34	3.79	0.75	0	1836.9	1	0	36.03		4060.94	6.09744e+06	25860.7	3.10272e+06	33584.8	1.96253e+06	11012.8	1.18856e+08	77313.1	455245858	1.28412e+06	4.57182e+08	Peak Found	High	Peak Found	High	Peak Found	High
High	[R].MTSEAETNIVAVER.[I]	1xDeamidated [N8]	0.000707093	0.00122234	1	1	1	42	Q63120	Q63120 [1254-1267]	1254	1267		ATP-binding cassette sub-family C member 2 OS=Rattus norvegicus OX=10116 GN=Abcc2 PE=1 SV=1	0	1550.74	n/a	High		0.0001342		2.802e-05	2.32							99.55											33177.4			n/a	n/a	n/a	High	n/a	n/a
High	[R].MTSEAETNIVAVER.[I]	1xPhospho [T7(100)]	0.000303355	0.00122234	1	1	3	18	Q63120	Q63120 [1254-1267]	1254	1267	Q63120 1xPhospho [T1260(100)]	ATP-binding cassette sub-family C member 2 OS=Rattus norvegicus OX=10116 GN=Abcc2 PE=1 SV=1	0	1629.72	High	High	0.0001039	0.0001342	9.92e-06	9.524e-06	4.01	3.03	1	0	805.8	1	0	51.87			967524				310338							n/a	High	n/a	n/a	n/a	High
High	[R].MTSEAETNIVAVER.[I]	1xDeamidated [N8]; 1xOxidation [M1]	4.30048e-05	0.00122234	1	1	1	12	Q63120	Q63120 [1254-1267]	1254	1267		ATP-binding cassette sub-family C member 2 OS=Rattus norvegicus OX=10116 GN=Abcc2 PE=1 SV=1	0	1566.73	Low	High	0.09568	0.0001342	0.6755	8.006e-07	3.01	1.28	0.03	0	54.7	1	5.54		NoQuanValues													n/a	n/a	n/a	n/a	n/a	n/a
High	[R].MTSEAETNIVAVERISEYINVENEAPWVTDK.[R]		0.000603386	0.00122234	1	1	1	2	Q63120	Q63120 [1254-1284]	1254	1284		ATP-binding cassette sub-family C member 2 OS=Rattus norvegicus OX=10116 GN=Abcc2 PE=1 SV=1	1	3537.71	High	High	0.0001039	0.0001342	4.075e-05	2.279e-05	3.73	3.27	0.63	0	195.6	1	0	93.33												125386		n/a	n/a	n/a	n/a	n/a	n/a
High	[R].ISEYINVENEAPWVTDK.[R]		4.3658e-06	0.00122234	1	1	1	187	Q63120	Q63120 [1268-1284]	1268	1284		ATP-binding cassette sub-family C member 2 OS=Rattus norvegicus OX=10116 GN=Abcc2 PE=1 SV=1	0	2006.97	High	High	0.0001039	0.0001342	3.406e-08	4.423e-08	3.91	3.43	0.7	0	1168.6	1	0	57.89			6.52293e+07	5748.07	6.17004e+06		8552797	4066.55	9.62803e+08	96166.7	4.83366e+09	547931	6359627919	n/a	High	Peak Found	High	n/a	High
High	[R].ISEYINVENEAPWVTDK.[R]	1xDeamidated [N]	1.16279e-05	0.00122234	1	1	2	37	Q63120	Q63120 [1268-1284]	1268	1284		ATP-binding cassette sub-family C member 2 OS=Rattus norvegicus OX=10116 GN=Abcc2 PE=1 SV=1	0	2007.95	High	High	0.0001039	0.0001342	4.5e-07	1.531e-07	4.31	3.45	0.72	0.18	1062.1	1	0	68.28					61580.8				9108472	138779	69116.3	310929		n/a	High	n/a	High	n/a	n/a
High	[R].ISEYINVENEAPWVTDKRPPADWPR.[H]		1.11366e-06	0.00122234	1	1	1	13	Q63120	Q63120 [1268-1292]	1268	1292		ATP-binding cassette sub-family C member 2 OS=Rattus norvegicus OX=10116 GN=Abcc2 PE=1 SV=1	1	2982.47	High	High	0.0001039	0.0001342	9.154e-09	7.824e-09	5.97	4.16	0.62	0	441.9	1	0	57.32									2.33035e+07		22541370		4.54761e+06	n/a	n/a	n/a	n/a	n/a	n/a
High	[R].ISEYINVENEAPWVTDK.[R]	1xPhospho [S2(100)]	0.000300161	0.00122234	1	1	1	10	Q63120	Q63120 [1268-1284]	1268	1284	Q63120 1xPhospho [S1269(100)]	ATP-binding cassette sub-family C member 2 OS=Rattus norvegicus OX=10116 GN=Abcc2 PE=1 SV=1	0	2086.94	High	High	0.0001039	0.0001342	3.277e-05	9.441e-06	4.66	2.42	0.53	0.03	661.9	1	0	75.73			8013811				2.14935e+06							n/a	High	n/a	n/a	n/a	High
High	[R].ISEYINVENEAPWVTDK.[R]	2xDeamidated [N6; N9]	0.000231597	0.00122234	1	1	1	9	Q63120	Q63120 [1268-1284]	1268	1284		ATP-binding cassette sub-family C member 2 OS=Rattus norvegicus OX=10116 GN=Abcc2 PE=1 SV=1	0	2008.94	High	High	0.0001039	0.0001342	0.009804	6.803e-06	3.66	1.95	0.45	0	325.2	1	0		NoQuanValues													n/a	n/a	n/a	n/a	n/a	n/a
High	[R].ISEYINVENEAPWVTDKRPPADWPR.[H]	1xDeamidated [N]	0.000281693	0.00122234	1	1	2	8	Q63120	Q63120 [1268-1292]	1268	1292		ATP-binding cassette sub-family C member 2 OS=Rattus norvegicus OX=10116 GN=Abcc2 PE=1 SV=1	1	2983.46	High	High	0.0001039	0.0001342	1.067e-05	8.695e-06	4.91	3.67	0.58	0.15	313.8	2	0		NoQuanValues													n/a	n/a	n/a	n/a	n/a	n/a
High	[K].RPPADWPR.[H]		0.000930748	0.00122234	1	1	1	276	Q63120	Q63120 [1285-1292]	1285	1292		ATP-binding cassette sub-family C member 2 OS=Rattus norvegicus OX=10116 GN=Abcc2 PE=1 SV=1	0	994.522	High	High	0.0001039	0.0001342	1.775e-05	9.414e-05	2.98	2.61	0.57	0	857.7	1	0	23.01			4.23901e+07		1.60272e+07		6.30641e+07		6.32338e+07	67191.3	2070770688	126713	80973540	n/a	High	n/a	High	n/a	High
High	[R].HGEIQFNNYQVR.[Y]		7.61251e-06	0.00122234	1	1	1	208	Q63120	Q63120 [1293-1304]	1293	1304		ATP-binding cassette sub-family C member 2 OS=Rattus norvegicus OX=10116 GN=Abcc2 PE=1 SV=1	0	1504.73	High	High	0.0001039	0.0001342	7.181e-08	8.953e-08	3.59	3.28	0.76	0	1747.5	1	0	37.78			53662861		1.6205e+07		17666958		1.64939e+08	243115	1989044224	690572	3807594496	n/a	High	n/a	High	n/a	High
High	[R].HGEIQFNNYQVR.[Y]	1xDeamidated [N/Q]	2.13777e-05	0.00122234	1	1	4	71	Q63120	Q63120 [1293-1304]	1293	1304		ATP-binding cassette sub-family C member 2 OS=Rattus norvegicus OX=10116 GN=Abcc2 PE=1 SV=1	0	1505.71	High	High	0.0001039	0.0001342	2.145e-07	3.317e-07	3.13	3.14	1	0	1602.2	1	0	39.81			2.96153e+06		562624		991444		7979210	2000.7	415235772	3952.15	515400096	n/a	High	n/a	High	n/a	High
High	[R].HGEIQFNNYQVR.[Y]	2xDeamidated [N/Q]	0.0249742	0.00122234	1	1	2	4	Q63120	Q63120 [1293-1304]	1293	1304		ATP-binding cassette sub-family C member 2 OS=Rattus norvegicus OX=10116 GN=Abcc2 PE=1 SV=1	0	1506.7	n/a	High		0.0001342		0.002621	2.14								NoQuanValues													n/a	n/a	n/a	n/a	n/a	n/a
High	[R].HGEIQFNNYQVRYRPELDLVLK.[G]	1xDeamidated [Q10]	0.0065492	0.00122234	1	1	1	1	Q63120	Q63120 [1293-1314]	1293	1314		ATP-binding cassette sub-family C member 2 OS=Rattus norvegicus OX=10116 GN=Abcc2 PE=1 SV=1	0	2732.42	High	n/a	0.0001039		0.0002615			3.48	1	0	134.2	1	0		NoQuanValues													n/a	n/a	n/a	n/a	n/a	n/a
High	[R].HGEIQFNNYQVRYRPELDLVLK.[G]	2xDeamidated [N7; N8]	0.0255028	0.00122234	1	1	1	1	Q63120	Q63120 [1293-1314]	1293	1314		ATP-binding cassette sub-family C member 2 OS=Rattus norvegicus OX=10116 GN=Abcc2 PE=1 SV=1	1	2733.4	n/a	High		0.0001342		0.002695	3.15								NoQuanValues													n/a	n/a	n/a	n/a	n/a	n/a
High	[R].YRPELDLVLK.[G]		0.00181052	0.00122234	1	1	1	263	Q63120	Q63120 [1305-1314]	1305	1314		ATP-binding cassette sub-family C member 2 OS=Rattus norvegicus OX=10116 GN=Abcc2 PE=1 SV=1	0	1245.72	High	High	0.0001039	0.0001342	7.862e-05	9.259e-05	3.16	2.55	0.16	0	995	1	0	52.53			1.82657e+08	17482.7	34789783	16282.8	1.14689e+08	23498.2	1.00512e+09	772413	1.47267e+10	2.28809e+06	1.31734e+10	n/a	High	Peak Found	High	Peak Found	High
High	[R].YRPELDLVLKGITCNIK.[S]	1xCarbamidomethyl [C14]	1.49929e-05	0.00122234	1	1	1	4	Q63120	Q63120 [1305-1321]	1305	1321		ATP-binding cassette sub-family C member 2 OS=Rattus norvegicus OX=10116 GN=Abcc2 PE=1 SV=1	1	2032.13	High	High	0.0001039	0.0001342	3.178e-07	2.11e-07	5.87	4.2	0.66	0	602.8	1	0	75.78									1.86515e+06					n/a	n/a	n/a	n/a	n/a	n/a
High	[K].GITCNIK.[S]	1xCarbamidomethyl [C4]	0.219769	0.00913888	1	1	1	28	Q63120	Q63120 [1315-1321]	1315	1321		ATP-binding cassette sub-family C member 2 OS=Rattus norvegicus OX=10116 GN=Abcc2 PE=1 SV=1	0	805.424	High	High	0.001254	0.001091	0.06591	0.04654	0.87	1.15	0.22	0	142.9	1	0.61	28.94			4.92508e+07	5854.4	13530217	6150.86	7.14517e+06	6838.16	67184.2	229265	15760698	571704	1.68073e+07	n/a	High	Peak Found	High	Peak Found	High
High	[K].GITCNIKSGEK.[V]	1xCarbamidomethyl [C4]	0.10124	0.00223104	1	1	1	6	Q63120	Q63120 [1315-1325]	1315	1325		ATP-binding cassette sub-family C member 2 OS=Rattus norvegicus OX=10116 GN=Abcc2 PE=1 SV=1	1	1206.61	High	High	0.0001039	0.0004667	0.01185	0.02279	2.31	1.86	0.41	0	139.4	1	0	24.93									53816.1					n/a	High	n/a	n/a	n/a	n/a
High	[K].GITCNIKSGEK.[V]	1xCarbamidomethyl [C4]; 1xPhospho [S8(100)]	0.00297255	0.00122234	1	1	1	4	Q63120	Q63120 [1315-1325]	1315	1325	Q63120 1xPhospho [S1322(100)]	ATP-binding cassette sub-family C member 2 OS=Rattus norvegicus OX=10116 GN=Abcc2 PE=1 SV=1	1	1286.58	High	High	0.0001039	0.0001342	0.0002343	0.000174	3.28	1.39	0.47	0.45	384.3	1	0.01	26.79			922091											n/a	High	n/a	n/a	n/a	High
High	[R].TGAGKSSLTNCLFR.[I]	1xCarbamidomethyl [C11]	4.6314e-05	0.00122234	1	1	1	14	Q63120	Q63120 [1332-1345]	1332	1345		ATP-binding cassette sub-family C member 2 OS=Rattus norvegicus OX=10116 GN=Abcc2 PE=1 SV=1	1	1511.76	High	High	0.0001039	0.0001342	2.879e-07	1.199e-06	4.93	3.39	0.64	0.06	712.1	1	0		NoQuanValues													n/a	High	n/a	n/a	n/a	High
High	[R].TGAGKSSLTNCLFR.[I]	1xCarbamidomethyl [C11]; 1xPhospho [S6(100)]	0.00112572	0.00122234	1	1	1	8	Q63120	Q63120 [1332-1345]	1332	1345	Q63120 1xPhospho [S1337(100)]	ATP-binding cassette sub-family C member 2 OS=Rattus norvegicus OX=10116 GN=Abcc2 PE=1 SV=1	0	1591.73	High	High	0.0001039	0.0001342	7.32e-05	5.05e-05	5.39	3.26	0.67	0.08	723.8	1	0	57.48			7.23024e+06				6.9216e+06							n/a	High	n/a	n/a	n/a	High
High	[R].TGAGKSSLTNCLFR.[I]	1xCarbamidomethyl [C11]; 1xDeamidated [N10]	0.000260196	0.00122234	1	1	1	2	Q63120	Q63120 [1332-1345]	1332	1345		ATP-binding cassette sub-family C member 2 OS=Rattus norvegicus OX=10116 GN=Abcc2 PE=1 SV=1	1	1512.75	Low	High	0.5542	0.0001342	1	7.849e-06	2.98	1.18	0.13	0	21.5	6	1.92		NoQuanValues													n/a	n/a	n/a	n/a	n/a	n/a
High	[K].SSLTNCLFR.[I]	1xCarbamidomethyl [C6]	0.00305194	0.00122234	1	1	1	118	Q63120	Q63120 [1337-1345]	1337	1345		ATP-binding cassette sub-family C member 2 OS=Rattus norvegicus OX=10116 GN=Abcc2 PE=1 SV=1	0	1097.54	High	High	0.0001039	0.0001342	0.0001172	0.000179	2.88	2.23	0.54	0	624.5	1	0	41.73			42394060		28428298		3275417		241211811	349483	8.6597e+09	871179	2585262336	n/a	High	n/a	High	n/a	High
High	[K].SSLTNCLFR.[I]	1xCarbamidomethyl [C6]; 1xDeamidated [N5]	0.00779039	0.00122234	1	1	1	31	Q63120	Q63120 [1337-1345]	1337	1345		ATP-binding cassette sub-family C member 2 OS=Rattus norvegicus OX=10116 GN=Abcc2 PE=1 SV=1	0	1098.52	High	High	0.0001039	0.0001342	0.0004592	0.000591	2.43	2.03	0.57	0.41	594.8	1	0	47.9			756832		184933				1.81731e+06		53028078	4858.66	66095018	n/a	High	n/a	High	n/a	High
High	[K].SSLTNCLFR.[I]	1xCarbamidomethyl [C6]; 1xPhospho [S/T]	0.0206819	0.00122234	1	1	2	6	Q63120	Q63120 [1337-1345]	1337	1345	Q63120 1xPhospho [S/T]	ATP-binding cassette sub-family C member 2 OS=Rattus norvegicus OX=10116 GN=Abcc2 PE=1 SV=1	0	1177.51	High	High	0.0001039	0.0001342	0.001282	0.002607	2.63	2.05	0.65	0.11	284	1	0	63.53			4736091		57982.6		2.77979e+06							n/a	High	n/a	High	n/a	High
High	[K].SSLTNCLFR.[I]	1xCarbamidomethyl [C6]; 1xDeamidated [N5]; 1xPhospho [S/T]	0.226749	0.00913888	1	1	1	1	Q63120	Q63120 [1337-1345]	1337	1345	Q63120 1xPhospho [S/T]	ATP-binding cassette sub-family C member 2 OS=Rattus norvegicus OX=10116 GN=Abcc2 PE=1 SV=1	0	1178.49	n/a	High		0.001091		0.04879	2.16								NoQuanValues													n/a	n/a	n/a	n/a	n/a	High
High	[R].ILESAGGQIIIDGIDVASIGLHDLR.[E]		2.61749e-10	0.00122234	1	1	1	206	Q63120	Q63120 [1346-1370]	1346	1370		ATP-binding cassette sub-family C member 2 OS=Rattus norvegicus OX=10116 GN=Abcc2 PE=1 SV=1	0	2575.41	High	High	0.0001039	0.0001342	1.105e-12	1.961e-13	5.51	4.71	0.7	0	979.9	1	0	94.34		627187	1.64747e+06						5.70612e+09	13503049	5.5282e+09	3.73108e+07	5.20878e+09	High	High	High	High	High	High
High	[R].ILESAGGQIIIDGIDVASIGLHDLR.[E]	1xDeamidated [Q8]	5.47323e-08	0.00122234	1	1	1	25	Q63120	Q63120 [1346-1370]	1346	1370		ATP-binding cassette sub-family C member 2 OS=Rattus norvegicus OX=10116 GN=Abcc2 PE=1 SV=1	0	2576.39	High	High	0.0001039	0.0001342	0.006243	1.708e-10	6.7	1.96	0.7	0	80.3	1	0		NoQuanValues													n/a	n/a	n/a	n/a	n/a	n/a
High	[R].ERLTIIPQDPILFSGSLR.[M]	1xPhospho [T4(100)]	0.000636147	0.00122234	1	1	1	2	Q63120	Q63120 [1371-1388]	1371	1388	Q63120 1xPhospho [T1374(100)]	ATP-binding cassette sub-family C member 2 OS=Rattus norvegicus OX=10116 GN=Abcc2 PE=1 SV=1	1	2135.13	High	High	0.0001039	0.0001342	2.254e-05	2.448e-05	4.39	2.99	0.72	0	408.1	1	0		NoQuanValues													n/a	n/a	n/a	n/a	n/a	High
High	[R].ERLTIIPQDPILFSGSLR.[M]	1xDeamidated [Q8]	0.0751787	0.00223104	1	1	1	2	Q63120	Q63120 [1371-1388]	1371	1388		ATP-binding cassette sub-family C member 2 OS=Rattus norvegicus OX=10116 GN=Abcc2 PE=1 SV=1	0	2056.14	High	n/a	0.0001039		0.0077			2.25	0.64	0	229.3	1	0		NoQuanValues													n/a	n/a	n/a	n/a	n/a	n/a
High	[R].ERLTIIPQDPILFSGSLR.[M]		0.0306303	0.00122234	1	1	1	1	Q63120	Q63120 [1371-1388]	1371	1388		ATP-binding cassette sub-family C member 2 OS=Rattus norvegicus OX=10116 GN=Abcc2 PE=1 SV=1	0	2055.16	High	n/a	0.0001039		0.002211			2.01	0.65	0	235	1	0		NoQuanValues													n/a	n/a	n/a	n/a	n/a	n/a
High	[R].LTIIPQDPILFSGSLR.[M]		1.39216e-05	0.00122234	1	1	1	206	Q63120	Q63120 [1373-1388]	1373	1388		ATP-binding cassette sub-family C member 2 OS=Rattus norvegicus OX=10116 GN=Abcc2 PE=1 SV=1	0	1770.02	High	High	0.0001039	0.0001342	1.91e-06	1.924e-07	3.74	2.71	0.73	0	605.8	1	0	85.22			2.44731e+07		1.07201e+06		3.0254e+06		2.78348e+09	1.0663e+06	9.13042e+09	892675	3484786047	n/a	High	n/a	High	n/a	High
High	[R].LTIIPQDPILFSGSLR.[M]	1xDeamidated [Q6]	0.000101944	0.00122234	1	1	1	21	Q63120	Q63120 [1373-1388]	1373	1388		ATP-binding cassette sub-family C member 2 OS=Rattus norvegicus OX=10116 GN=Abcc2 PE=1 SV=1	0	1771	High	High	0.0001039	0.0001342	1.221e-05	2.403e-06	3.4	2.77	0.71	0.26	622.9	1	0	90.7									49392.2		4.48567e+06		25931328	n/a	n/a	n/a	n/a	n/a	n/a
High	[R].LTIIPQDPILFSGSLR.[M]	1xPhospho [S12(100)]	0.01758	0.00122234	1	1	3	6	Q63120	Q63120 [1373-1388]	1373	1388	Q63120 1xPhospho [S1384(100)]	ATP-binding cassette sub-family C member 2 OS=Rattus norvegicus OX=10116 GN=Abcc2 PE=1 SV=1	0	1849.98	High	High	0.0001039	0.0001342	0.004072	0.001678	3.53	1.26	0.48	0.15	219.4	1	0.01	93.83			3.41422e+06											n/a	High	n/a	n/a	n/a	High
High	[R].LTIIPQDPILFSGSLR.[M]	1xDeamidated [Q6]; 1xPhospho [T2(100)]	0.0618686	0.00223104	1	1	1	4	Q63120	Q63120 [1373-1388]	1373	1388	Q63120 1xPhospho [T1374(100)]	ATP-binding cassette sub-family C member 2 OS=Rattus norvegicus OX=10116 GN=Abcc2 PE=1 SV=1	0	1850.97	High	High	0.0001039	0.0002534	0.01388	0.008429	2.12	1.61	0.24	0.01	33.8	2	0.47	89.74									1.94745e+06				824213	n/a	n/a	n/a	n/a	n/a	n/a
High	[R].MNLDPFNK.[Y]	1xOxidation [M1]	0.00907323	0.00122234	1	1	1	227	Q63120	Q63120 [1389-1396]	1389	1396		ATP-binding cassette sub-family C member 2 OS=Rattus norvegicus OX=10116 GN=Abcc2 PE=1 SV=1	0	994.466	High	High	0.0001039	0.0001342	0.0008124	0.0007203	2.19	2.35	0.59	0	682.1	1	0	32.57			9.36722e+06		4.01378e+06		1.44645e+06		1.70735e+07	82420.6	8.5376e+08	624197	240523374	n/a	High	n/a	High	n/a	High
High	[R].MNLDPFNK.[Y]		0.0116753	0.00122234	1	1	1	107	Q63120	Q63120 [1389-1396]	1389	1396		ATP-binding cassette sub-family C member 2 OS=Rattus norvegicus OX=10116 GN=Abcc2 PE=1 SV=1	0	978.471	High	High	0.0001039	0.0001342	0.0008523	0.0009913	1.9	2.19	0.59	0	491.9	1	0	43.07			52601000		1.78434e+07		3.64161e+06		94574656		6829296851	86082	4.6016e+09	n/a	High	n/a	High	n/a	High
High	[R].MNLDPFNK.[Y]	1xDeamidated [N2]; 1xOxidation [M1]	0.189169	0.0072694	1	1	1	13	Q63120	Q63120 [1389-1396]	1389	1396		ATP-binding cassette sub-family C member 2 OS=Rattus norvegicus OX=10116 GN=Abcc2 PE=1 SV=1	0	995.45	Low	High	0.6462	0.0008946	1	0.0377	1.99	0.49	0.05	0.01	14.6	2	3.01		NoQuanValues													n/a	High	n/a	n/a	n/a	n/a
High	[R].MNLDPFNK.[Y]	1xDeamidated [N]	0.100236	0.00223104	1	1	2	9	Q63120	Q63120 [1389-1396]	1389	1396		ATP-binding cassette sub-family C member 2 OS=Rattus norvegicus OX=10116 GN=Abcc2 PE=1 SV=1	0	979.455	High	High	0.0006418	0.0003614	0.05145	0.01586	2.52	2.03	0.49	0.13	249.3	2	0		NoQuanValues													n/a	n/a	n/a	n/a	n/a	n/a
High	[R].MNLDPFNKYSDEEVWR.[A]	1xPhospho [S10(100)]	0.0101851	0.00122234	1	1	1	5	Q63120	Q63120 [1389-1404]	1389	1404	Q63120 1xPhospho [S1398(100)]	ATP-binding cassette sub-family C member 2 OS=Rattus norvegicus OX=10116 GN=Abcc2 PE=1 SV=1	1	2122.89	High	High	0.0001039	0.0001342	0.00204	0.0008337	4.85	2.5	0.52	0	213.3	1	0	77.71			608417											n/a	High	n/a	n/a	n/a	High
High	[R].MNLDPFNKYSDEEVWR.[A]		5.63378e-05	0.00122234	1	1	1	3	Q63120	Q63120 [1389-1404]	1389	1404		ATP-binding cassette sub-family C member 2 OS=Rattus norvegicus OX=10116 GN=Abcc2 PE=1 SV=1	1	2042.93	High	High	0.0001039	0.0001342	5.131e-07	1.127e-06	5.36	4.53	0.69	0	896.9	1	0	72.15									1380420					n/a	n/a	n/a	n/a	n/a	n/a
High	[R].MNLDPFNKYSDEEVWR.[A]	1xDeamidated [N]	0.00152109	0.00122234	1	1	2	3	Q63120	Q63120 [1389-1404]	1389	1404		ATP-binding cassette sub-family C member 2 OS=Rattus norvegicus OX=10116 GN=Abcc2 PE=1 SV=1	1	2043.91	High	High	0.0001039	0.0001342	0.005401	7.394e-05	4.6	2.14	0.45	0.06	320.5	2	0	58.33											19861772			n/a	n/a	n/a	n/a	n/a	n/a
High	[K].YSDEEVWR.[A]		0.0079979	0.00122234	1	1	1	260	Q63120	Q63120 [1397-1404]	1397	1404		ATP-binding cassette sub-family C member 2 OS=Rattus norvegicus OX=10116 GN=Abcc2 PE=1 SV=1	0	1083.47	High	High	0.0001039	0.0001342	0.0003425	0.0008559	2.39	1.83	0.57	0.12	469.3	1	0	26.9			9.77357e+07		2.50812e+07		1.17499e+07		1.88683e+08	208548	7543002749	717208	5.00575e+08	n/a	High	n/a	High	n/a	High
High	[K].YSDEEVWRALELAHLR.[S]		0.00101285	0.00122234	1	1	1	10	Q63120	Q63120 [1397-1412]	1397	1412		ATP-binding cassette sub-family C member 2 OS=Rattus norvegicus OX=10116 GN=Abcc2 PE=1 SV=1	1	1987	High	High	0.0001039	0.0001342	4.43e-05	4.417e-05	4.68	4.03	0.69	0	370.4	1	0		NoQuanValues													n/a	n/a	n/a	n/a	n/a	n/a
High	[K].YSDEEVWR.[A]	1xPhospho [S2(100)]	0.0819661	0.00223104	1	1	1	2	Q63120	Q63120 [1397-1404]	1397	1404	Q63120 1xPhospho [S1398(100)]	ATP-binding cassette sub-family C member 2 OS=Rattus norvegicus OX=10116 GN=Abcc2 PE=1 SV=1	0	1163.44	High	High	0.0003811	0.0002534	0.0337	0.01212	2.36	1.46	0.6	0.16	164.6	2	0	46.61			3609106											n/a	High	n/a	n/a	n/a	n/a
High	[R].ALELAHLR.[S]		0.0167695	0.00122234	1	1	1	135	Q63120	Q63120 [1405-1412]	1405	1412		ATP-binding cassette sub-family C member 2 OS=Rattus norvegicus OX=10116 GN=Abcc2 PE=1 SV=1	0	922.547	High	High	0.0001039	0.0001342	0.001247	0.001579	2.21	1.92	0.55	0	630.5	1	0	28.73			6.24788e+07	4335.53	19011822		20986502		8.89567e+07	196018	6.98642e+09	539135	2187031440	n/a	High	Peak Found	High	n/a	High
High	[R].SFVSGLQLGLLSEVTEGGDNLSIGQR.[Q]		4.02263e-09	0.00122234	1	1	1	175	Q63120	Q63120 [1413-1438]	1413	1438		ATP-binding cassette sub-family C member 2 OS=Rattus norvegicus OX=10116 GN=Abcc2 PE=1 SV=1	0	2676.38	High	High	0.0001039	0.0001342	1.864e-11	6.262e-12	6.17	4.62	0.81	0	1899.7	1	0	94.27			2.65317e+06						4.99314e+09	5.09644e+06	4.16064e+09	2.41854e+07	4.62593e+09	High	High	n/a	n/a	High	High
High	[R].SFVSGLQLGLLSEVTEGGDNLSIGQR.[Q]	1xDeamidated [Q7]	3.15558e-08	0.00122234	1	1	1	30	Q63120	Q63120 [1413-1438]	1413	1438		ATP-binding cassette sub-family C member 2 OS=Rattus norvegicus OX=10116 GN=Abcc2 PE=1 SV=1	0	2677.37	High	High	0.0001039	0.0001342	1.149e-07	8.538e-11	5.53	3.66	1	0	1014.3	2	0	92.15											332325	13549.4		n/a	n/a	n/a	n/a	n/a	n/a
High	[R].SFVSGLQLGLLSEVTEGGDNLSIGQR.[Q]	2xDeamidated [Q7; N20]	1.35579e-05	0.00122234	1	1	1	5	Q63120	Q63120 [1413-1438]	1413	1438		ATP-binding cassette sub-family C member 2 OS=Rattus norvegicus OX=10116 GN=Abcc2 PE=1 SV=1	0	2678.35	n/a	High		0.0001342		1.859e-07	2.67								NoQuanValues													n/a	n/a	n/a	n/a	n/a	n/a
High	[R].SFVSGLQLGLLSEVTEGGDNLSIGQR.[Q]	1xPhospho [S1(100)]	0.00095063	0.00122234	1	1	2	4	Q63120	Q63120 [1413-1438]	1413	1438	Q63120 1xPhospho [S1413(100)]	ATP-binding cassette sub-family C member 2 OS=Rattus norvegicus OX=10116 GN=Abcc2 PE=1 SV=1	0	2756.35	High	High	0.0001039	0.0001342	0.001271	4.072e-05	4.74	2.83	0.52	0.01	183.5	2	0	94.57			836450											n/a	High	n/a	n/a	n/a	n/a
High	[R].QLLCLGR.[A]	1xCarbamidomethyl [C4]	0.0432486	0.00122234	1	1	1	156	Q63120	Q63120 [1439-1445]	1439	1445		ATP-binding cassette sub-family C member 2 OS=Rattus norvegicus OX=10116 GN=Abcc2 PE=1 SV=1	0	859.482	High	High	0.0001039	0.0001342	0.003568	0.006351	1.82	1.75	0.35	0	613.4	1	0.03	33.39		4413.64	9.07783e+07		2.48116e+07	6649.57	1.11102e+07	3759.87	2.05882e+08	417419	5.19352e+09	1.04777e+06	2345158778	Peak Found	High	n/a	High	Peak Found	High
High	[K].ILVLDEATAAVDLETDSLIQTTIR.[K]		3.30691e-09	0.00122234	1	1	1	472	Q63120	Q63120 [1453-1476]	1453	1476		ATP-binding cassette sub-family C member 2 OS=Rattus norvegicus OX=10116 GN=Abcc2 PE=1 SV=1	0	2600.4	High	High	0.0001039	0.0001342	5.267e-11	4.866e-12	5.6	4.55	0.77	0	2363.5	1	0	94.7		8.87698e+07	4.31416e+07	4.75521e+07	2.87763e+07	2.25244e+07	1.46825e+07	2.10401e+07	2.87039e+09	1.73906e+08	1.06805e+09	9.03693e+08	1.52132e+09	High	High	High	High	High	High
High	[K].ILVLDEATAAVDLETDSLIQTTIR.[K]	1xDeamidated [Q20]	1.51402e-06	0.00122234	1	1	1	60	Q63120	Q63120 [1453-1476]	1453	1476		ATP-binding cassette sub-family C member 2 OS=Rattus norvegicus OX=10116 GN=Abcc2 PE=1 SV=1	0	2601.39	Low	High	0.1634	0.0001342	0.8038	1.153e-08	3.09	1.06	0.42	0.07	5	2	0.04		NoQuanValues													High	n/a	High	High	High	High
High	[K].ILVLDEATAAVDLETDSLIQTTIR.[K]	1xPhospho [S17(100)]	0.00204415	0.00122234	1	1	3	7	Q63120	Q63120 [1453-1476]	1453	1476	Q63120 1xPhospho [S1469(100)]	ATP-binding cassette sub-family C member 2 OS=Rattus norvegicus OX=10116 GN=Abcc2 PE=1 SV=1	0	2680.37	High	High	0.0001039	0.0001342	0.0004103	0.0001076	2.28	2.12	0.56	0.3	100.1	1	0		NoQuanValues													n/a	n/a	High	n/a	n/a	n/a
High	[R].KEFSQCTVITIAHR.[L]	1xCarbamidomethyl [C6]	3.41644e-08	0.00122234	1	1	1	242	Q63120	Q63120 [1477-1490]	1477	1490		ATP-binding cassette sub-family C member 2 OS=Rattus norvegicus OX=10116 GN=Abcc2 PE=1 SV=1	1	1689.87	High	High	0.0001039	0.0001342	1.447e-11	1.587e-10	4.94	4.02	0.68	0	2715.5	1	0	36.8			3.4513e+07	24128.1	2.31674e+06	8923.99	4.93396e+07	46648.4	4.19605e+08	130993	2.28262e+09	387826	2390493566	n/a	High	High	High	High	High
High	[R].KEFSQCTVITIAHR.[L]	1xCarbamidomethyl [C6]; 1xDeamidated [Q5]	3.38869e-05	0.00122234	1	1	1	37	Q63120	Q63120 [1477-1490]	1477	1490		ATP-binding cassette sub-family C member 2 OS=Rattus norvegicus OX=10116 GN=Abcc2 PE=1 SV=1	1	1690.86	High	High	0.0001039	0.0001342	4.447e-06	5.918e-07	4.63	3.84	0.72	0.28	538.3	2	0	58.68									1.18351e+07	2963.77		3991.34		n/a	n/a	n/a	n/a	High	High
High	[R].KEFSQCTVITIAHR.[L]	1xCarbamidomethyl [C6]; 1xPhospho [S4(100)]	0.000600204	0.00122234	1	1	2	20	Q63120	Q63120 [1477-1490]	1477	1490	Q63120 1xPhospho [S1480(100)]	ATP-binding cassette sub-family C member 2 OS=Rattus norvegicus OX=10116 GN=Abcc2 PE=1 SV=1	0	1769.84	High	High	0.0001039	0.0001342	2.185e-05	2.274e-05	5.01	3.13	0.7	0.08	651.6	1	0	51.05			4.68828e+07	25764.2			2.51938e+07	14471.7						n/a	High	High	n/a	n/a	High
High	[R].KEFSQCTVITIAHR.[L]	1xCarbamidomethyl [C6]; 1xDeamidated [Q5]; 1xPhospho [S4(99.5)]	0.0162501	0.00122234	1	1	3	8	Q63120	Q63120 [1477-1490]	1477	1490	Q63120 1xPhospho [S1480(99.5)]	ATP-binding cassette sub-family C member 2 OS=Rattus norvegicus OX=10116 GN=Abcc2 PE=1 SV=1	0	1770.82	High	High	0.0001039	0.0001342	0.002868	0.001513	2.34	2.18	0.56	0.01	166.2	1	0	48.49									494328				4.54864e+06	n/a	n/a	n/a	n/a	n/a	High
High	[K].EFSQCTVITIAHR.[L]	1xCarbamidomethyl [C5]	2.78577e-05	0.00122234	1	1	1	492	Q63120	Q63120 [1478-1490]	1478	1490		ATP-binding cassette sub-family C member 2 OS=Rattus norvegicus OX=10116 GN=Abcc2 PE=1 SV=1	0	1561.78	High	High	0.0001039	0.0001342	1.614e-07	4.616e-07	3.66	3.23	0.61	0	1154.6	1	0	43.59		36945	8.57579e+07	180804	8.09475e+06	55769.9	5.28474e+07	129420	1.41669e+09	703423	5.23896e+09	1.96175e+06	4.52346e+09	Peak Found	High	Peak Found	High	High	High
High	[K].EFSQCTVITIAHR.[L]	1xCarbamidomethyl [C5]; 1xDeamidated [Q4]	0.000165045	0.00122234	1	1	1	122	Q63120	Q63120 [1478-1490]	1478	1490		ATP-binding cassette sub-family C member 2 OS=Rattus norvegicus OX=10116 GN=Abcc2 PE=1 SV=1	0	1562.76	High	High	0.0001039	0.0001342	1.356e-05	4.409e-06	3.67	2.96	0.63	0.12	1065.2	1	0	52.66											19700876		32502844	n/a	n/a	n/a	High	n/a	High
High	[K].EFSQCTVITIAHR.[L]	1xCarbamidomethyl [C5]; 1xPhospho [S3(100)]	0.000616284	0.00122234	1	1	2	18	Q63120	Q63120 [1478-1490]	1478	1490	Q63120 1xPhospho [S1480(100)]	ATP-binding cassette sub-family C member 2 OS=Rattus norvegicus OX=10116 GN=Abcc2 PE=1 SV=1	0	1641.75	High	High	0.0001039	0.0001342	4.785e-05	2.351e-05	3.17	2.81	0.65	0.22	443.3	1	0	59.44			1.12676e+07	12368.6			4960933							n/a	High	High	n/a	n/a	High
High	[K].EFSQCTVITIAHR.[L]	1xCarbamidomethyl [C5]; 1xDeamidated [Q4]; 1xPhospho [S3(100)]	0.00856356	0.00122234	1	1	1	3	Q63120	Q63120 [1478-1490]	1478	1490	Q63120 1xPhospho [S1480(100)]	ATP-binding cassette sub-family C member 2 OS=Rattus norvegicus OX=10116 GN=Abcc2 PE=1 SV=1	0	1642.73	High	High	0.0001039	0.0001342	0.002715	0.0006683	2.76	2.27	1	0	580.3	1	0		NoQuanValues													n/a	n/a	n/a	n/a	n/a	High
High	[R].LHTIMDSDK.[I]	1xOxidation [M5]	0.00514116	0.00122234	1	1	1	179	Q63120	Q63120 [1491-1499]	1491	1499		ATP-binding cassette sub-family C member 2 OS=Rattus norvegicus OX=10116 GN=Abcc2 PE=1 SV=1	0	1075.51	High	High	0.0001039	0.0001342	0.0001863	0.0003784	2.16	1.97	0.7	0	575.6	1	0	32.48			3.77974e+06		1.27445e+06		1.53118e+06		3.89477e+06		4.54682e+06	17488.2	2.03373e+06	n/a	High	n/a	High	n/a	High
High	[R].LHTIMDSDK.[I]		0.00271773	0.00122234	1	1	1	156	Q63120	Q63120 [1491-1499]	1491	1499		ATP-binding cassette sub-family C member 2 OS=Rattus norvegicus OX=10116 GN=Abcc2 PE=1 SV=1	0	1059.51	High	High	0.0001039	0.0001342	7.717e-05	0.0002197	2.61	2.35	0.54	0	882.6	1	0	22.85			23151212		7.44237e+06		5.96852e+06		3.45451e+07	48144.7	1.61166e+08	132681	2.55341e+07	n/a	High	n/a	High	n/a	High
High	[R].LHTIMDSDK.[I]	1xPhospho [T3(100)]	0.0224905	0.00122234	1	1	1	4	Q63120	Q63120 [1491-1499]	1491	1499	Q63120 1xPhospho [T1493(100)]	ATP-binding cassette sub-family C member 2 OS=Rattus norvegicus OX=10116 GN=Abcc2 PE=1 SV=1	0	1139.48	High	High	0.0001039	0.0001342	0.004834	0.002294	3.13	1.68	0.6	0.56	398.9	1	0	29.5			390425				171069							n/a	High	n/a	n/a	n/a	High
High	[R].LHTIMDSDKIMVLDNGKIVEYGSPEELLSNR.[G]	2xOxidation [M5; M11]; 1xPhospho [S7(40.9)]	0.0408357	0.00122234	1	1	1	2	Q63120	Q63120 [1491-1521]	1491	1521	Q63120 1xPhospho [S1497(40.9)]	ATP-binding cassette sub-family C member 2 OS=Rattus norvegicus OX=10116 GN=Abcc2 PE=1 SV=1	2	3628.73	High	Medium	0.0001039	0.01024	0.003293	0.26	2.74	2.43	1	0	54.3	1	0		NoQuanValues													n/a	n/a	n/a	n/a	n/a	n/a
High	[K].IMVLDNGK.[I]		0.042577	0.00122234	1	1	1	188	Q63120	Q63120 [1500-1507]	1500	1507		ATP-binding cassette sub-family C member 2 OS=Rattus norvegicus OX=10116 GN=Abcc2 PE=1 SV=1	0	889.481	High	High	0.0001039	0.0001342	0.006007	0.005218	2.29	1.4	0.49	0.4	260.9	1	0	26.61			37473860		7729107		1.20871e+06		9.18853e+07		2937473787	18963.6	54952676	n/a	High	n/a	High	n/a	High
High	[K].IMVLDNGK.[I]	1xOxidation [M2]	0.0158294	0.00122234	1	1	1	187	Q63120	Q63120 [1500-1507]	1500	1507		ATP-binding cassette sub-family C member 2 OS=Rattus norvegicus OX=10116 GN=Abcc2 PE=1 SV=1	0	905.476	High	High	0.0001039	0.0001342	0.0008803	0.001858	1.54	1.93	0.41	0	447.5	1	0	24.38		3760.98	7.22504e+06		2.16006e+06		394222		1.04133e+07	53293	393242080	208143	5.04864e+06	Peak Found	High	n/a	High	n/a	High
High	[K].IMVLDNGK.[I]	1xDeamidated [N6]	0.0432486	0.00122234	1	1	1	21	Q63120	Q63120 [1500-1507]	1500	1507		ATP-binding cassette sub-family C member 2 OS=Rattus norvegicus OX=10116 GN=Abcc2 PE=1 SV=1	0	890.465	High	High	0.0001039	0.0001342	0.004192	0.00532	1.81	1.58	0.49	0.23	234.9	1	0	28.83			1.40739e+07		2.09582e+06		430163		1.28528e+07	8284.92	489433904	14507.4	5670864	n/a	High	n/a	High	n/a	High
High	[K].IMVLDNGK.[I]	1xDeamidated [N6]; 1xOxidation [M2]	0.0278767	0.00122234	1	1	1	19	Q63120	Q63120 [1500-1507]	1500	1507		ATP-binding cassette sub-family C member 2 OS=Rattus norvegicus OX=10116 GN=Abcc2 PE=1 SV=1	0	906.46	High	High	0.0001039	0.0001342	0.004793	0.003017	1.89	1.75	0.55	0.29	278.9	1	0	38.22			1.917e+06				81005.4		747199					n/a	High	n/a	High	n/a	Peak Found
High	[K].IMVLDNGKIVEYGSPEELLSNR.[G]		8.44234e-09	0.00122234	1	1	1	5	Q63120	Q63120 [1500-1521]	1500	1521		ATP-binding cassette sub-family C member 2 OS=Rattus norvegicus OX=10116 GN=Abcc2 PE=1 SV=1	1	2476.28	High	High	0.0001039	0.0001342	2.015e-11	1.605e-11	6.39	4.77	0.71	0	681.6	1	0	74.47									8019679					n/a	High	n/a	n/a	n/a	n/a
High	[K].IMVLDNGKIVEYGSPEELLSNR.[G]	1xDeamidated [N6]; 1xOxidation [M2]	8.97779e-05	0.00122234	1	1	1	3	Q63120	Q63120 [1500-1521]	1500	1521		ATP-binding cassette sub-family C member 2 OS=Rattus norvegicus OX=10116 GN=Abcc2 PE=1 SV=1	0	2493.25	High	High	0.0001039	0.0001342	0.002806	2.033e-06	5.22	2.36	0.7	0.67	151.1	1	0		NoQuanValues													n/a	n/a	n/a	n/a	n/a	n/a
High	[K].IMVLDNGKIVEYGSPEELLSNR.[G]	1xOxidation [M2]	2.14389e-08	0.00122234	1	1	1	3	Q63120	Q63120 [1500-1521]	1500	1521		ATP-binding cassette sub-family C member 2 OS=Rattus norvegicus OX=10116 GN=Abcc2 PE=1 SV=1	0	2492.27	High	High	0.0001039	0.0001342	4.883e-11	5.222e-11	6.08	4.6	0.72	0	695.8	1	0	72.55									3.66471e+06					n/a	n/a	n/a	n/a	n/a	n/a
High	[K].IMVLDNGKIVEYGSPEELLSNR.[G]	1xDeamidated [N6]	4.93524e-05	0.00122234	1	1	1	2	Q63120	Q63120 [1500-1521]	1500	1521		ATP-binding cassette sub-family C member 2 OS=Rattus norvegicus OX=10116 GN=Abcc2 PE=1 SV=1	0	2477.26	High	High	0.0001039	0.0001342	1.951e-05	9.527e-07	4.5	3.92	0.62	0.07	421.9	1	0		NoQuanValues													n/a	n/a	n/a	n/a	n/a	n/a
High	[K].IVEYGSPEELLSNR.[G]		1.53138e-05	0.00122234	1	1	1	224	Q63120	Q63120 [1508-1521]	1508	1521		ATP-binding cassette sub-family C member 2 OS=Rattus norvegicus OX=10116 GN=Abcc2 PE=1 SV=1	0	1605.81	High	High	0.0001039	0.0001342	1.651e-07	2.164e-07	3.34	3.27	0.64	0	512.8	1	0	52.52			9.6883e+07	12098.6	2.20913e+07	7140	1.24814e+07		4.41328e+08	357743	1.46797e+10	1.03515e+06	1.46456e+10	n/a	High	Peak Found	High	Peak Found	High
High	[K].IVEYGSPEELLSNR.[G]	1xPhospho [S6(100)]	0.000468117	0.00122234	1	1	2	23	Q63120	Q63120 [1508-1521]	1508	1521	Q63120 1xPhospho [S1513(100)]	ATP-binding cassette sub-family C member 2 OS=Rattus norvegicus OX=10116 GN=Abcc2 PE=1 SV=1	0	1685.78	High	High	0.0001039	0.0001342	3.599e-05	1.657e-05	3.97	2.36	0.6	0.57	574.8	2	0	67.14			3.20637e+07				1.66569e+07							n/a	High	n/a	n/a	n/a	High
High	[K].IVEYGSPEELLSNR.[G]	1xDeamidated [N13]	0.016165	0.00122234	1	1	1	5	Q63120	Q63120 [1508-1521]	1508	1521		ATP-binding cassette sub-family C member 2 OS=Rattus norvegicus OX=10116 GN=Abcc2 PE=1 SV=1	0	1606.8	Low	High	0.2669	0.0001342	0.9098	0.001508	1.02	1.05	0.15	0	27	2	0.27		NoQuanValues													n/a	n/a	n/a	n/a	n/a	n/a
High	[K].IVEYGSPEELLSNRGSFYLMAK.[E]	1xPhospho [S16(99.4)]	0.00201204	0.00122234	1	1	1	2	Q63120	Q63120 [1508-1529]	1508	1529	Q63120 1xPhospho [S1523(99.4)]	ATP-binding cassette sub-family C member 2 OS=Rattus norvegicus OX=10116 GN=Abcc2 PE=1 SV=1	1	2583.22	High	High	0.0001039	0.0001342	0.0004752	0.0001057	7.32	3.27	1	0	89.8	2	0	83.96			1.91544e+06											n/a	High	n/a	n/a	n/a	n/a
High	[R].GSFYLMAK.[E]	1xOxidation [M6]	0.110701	0.00223104	1	1	1	86	Q63120	Q63120 [1522-1529]	1522	1529		ATP-binding cassette sub-family C member 2 OS=Rattus norvegicus OX=10116 GN=Abcc2 PE=1 SV=1	0	932.455	High	High	0.0002956	0.0003614	0.02351	0.01805	1.29	1.51	0.56	0	200.7	1	0	27.43			2.74304e+06		549322				1.01391e+07	6490.17	236767502	38046.8	520675	n/a	High	n/a	High	n/a	n/a
High	[R].GSFYLMAK.[E]		0.183153	0.0072694	1	1	1	37	Q63120	Q63120 [1522-1529]	1522	1529		ATP-binding cassette sub-family C member 2 OS=Rattus norvegicus OX=10116 GN=Abcc2 PE=1 SV=1	0	916.46	High	High	0.0008188	0.0008946	0.05634	0.03602	1.59	1.19	0.55	0	213.4	1	0.01	36.5			8.41976e+06		1.64073e+06		294055		8.64106e+07	14486.7	1770640512	41322.2	79353360	n/a	High	n/a	High	n/a	Peak Found
High	[R].GSFYLMAK.[E]	1xOxidation [M6]; 1xPhospho [S2(100)]	0.102764	0.00223104	1	1	1	14	Q63120	Q63120 [1522-1529]	1522	1529	Q63120 1xPhospho [S1523(100)]	ATP-binding cassette sub-family C member 2 OS=Rattus norvegicus OX=10116 GN=Abcc2 PE=1 SV=1	0	1012.42	High	High	0.0004665	0.0003614	0.04156	0.01632	1.92	1.14	0.42	0.26	113.4	1	0.06	46.73			948946											n/a	High	n/a	n/a	n/a	High
High	[R].GSFYLMAK.[E]	1xPhospho [S2(100)]	0.191797	0.0072694	1	1	1	4	Q63120	Q63120 [1522-1529]	1522	1529	Q63120 1xPhospho [S1523(100)]	ATP-binding cassette sub-family C member 2 OS=Rattus norvegicus OX=10116 GN=Abcc2 PE=1 SV=1	0	996.426	High	High	0.002427	0.0008946	0.09523	0.03851	2.62	1.44	0.48	0.34	241.8	1	0.02	59.03			6912893				518774							n/a	High	n/a	n/a	n/a	High
High	[K].EAGIENVNHTEL.[-]		0.0123694	0.00122234	1	1	1	4	Q63120	Q63120 [1530-1541]	1530	1541		ATP-binding cassette sub-family C member 2 OS=Rattus norvegicus OX=10116 GN=Abcc2 PE=1 SV=1	0	1325.63	High	High	0.0001039	0.0001342	0.005965	0.00107	2.89	2.72	0.58	0	374.5	1	0	31.93											21011684		15600318	n/a	n/a	n/a	n/a	n/a	n/a
[truncated: 6 more columns]

## Sheet: Figure 3c
		R-de	R-*	R-pho	R-de +pro	R-* +pro	R-pho +pro
	exp 1	10.4757	15.5582	27.5444	35.4502	36.3734	27.9587
	exp 2	15.1582	17.0913	26.462	30.7824	33.7623	29.0946
	exp 3	14.6154	12.2465	25.8571	31.7833	33.3917	34.2373
	Anova: Single Factor
	SUMMARY
	Groups	Count	Sum	Average	Variance
	R-de	3	40.2493	13.4164	6.55959
	R-*	3	44.896	14.9653	6.13164
	R-pho	3	79.8635	26.6212	0.730746
	R-de +pro	3	98.0159	32.672	6.03939
	R-* +pro	3	103.527	34.5091	2.64095
	R-pho +pro	3	91.2906	30.4302	11.1931
	ANOVA
	Source of Variation	SS	df	MS	F	P-value	F crit
	Between Groups	1245.4	5	249.079	44.8854	2.3451e-07	3.10588
	Within Groups	66.5908	12	5.54923
	Total	1311.99	17
	TUKEY TEST
			diff	n1	n2	n12	SE	q
	R-de	R-*	1.5489	3	3	0.666667	1.36005	1.13885
	R-de	R-pho	13.2047					9.70898
	R-de	R-de +pro	19.2555					14.1579
	R-de	R-* +pro	21.0927					15.5087
	R-de	R-pho +pro	17.0138					12.5096
	R-*	R-pho	11.6558					8.57013
	R-*	R-de +pro	17.7066					13.0191
	R-*	R-* +pro	19.5438					14.3699
	R-*	R-pho +pro	15.4649					11.3708
	R-pho	R-de +pro	6.0508					4.44894
	R-pho	R-* +pro	7.88797					5.79975
	R-pho	R-pho +pro	3.80903					2.80065
	R-de +pro	R-* +pro	1.83717					1.35081
	R-de +pro	R-pho +pro	2.24177					1.64829
	R-* +pro	R-pho +pro	4.07893					2.9991

## Sheet: Figure 4b
		CDF integrated density
		untreated	staurosporine-treated
	Exp1	677798	395589
	Exp2	564974	325331
	Exp3	503896	325886
	Exp4	534492	322654
	Average	570290	342365
	one-tail paired Ttest	0.000800554

## Sheet: Supplementary Figure 4b
		MRP2 integrated density
		untreated	staurosporine-treated
	Exp1	255647	218995
	Exp2	265751	274090
	Exp3	242344	225534
	Exp4	327456	313675
	Average	27328.3	35808.8
	one-tail paired Ttest	0.31569
		Total canalicular area
		untreated	staurosporine-treated
	Exp1	40986.9	34261
	Exp2	12728	13104.1
	Exp3	56281.7	47973.3
	Exp4	16814.4	19553.2
	Average	16931.5	12394.2
	one-tail paired Ttest	0.412591
		Average canalicular area
		untreated	staurosporine-treated
	Exp1	30.6823	27.3507
	Exp2	18.4587	18.846
	Exp3	30.1887	28.382
	Exp4	26.027	26.7667
	Average	4.09633	3.24517
	one-tail paired Ttest	0.394259
		Canalicular count
		untreated	staurosporine-treated
	Exp1	1328	1269.67
	Exp2	690	688.667
	Exp3	1864.67	1688.67
	Exp4	640.667	732.667
	Average	465.5	384.25
	one-tail paired Ttest	0.463449
